# Supplementary material for: 6-Amino-3,4-dimethyl-4-phenyl-2H,4H-pyrano[2,3-c]pyrazole-5-carbonitrile
Source: Acta Crystallogr Sect E Struct Rep Online. 2011 Mar 23;67(Pt 4):o956. doi: 10.1107/S1600536811009354 (PMC3099764; doi:10.1107/S1600536811009354)
Supplement: Supplementary file 1 [file e-67-0o956-sup1.cif]

##############################################################################
###                                                                        ###
###        Electronic paper (Acta Crystallographica Section E)             ###
###                                                                        ###
##############################################################################
#                                                                            #
# This CIF contains the data in a paper accepted for publication in Acta     #
# Crystallographica Section E. It conforms to the requirements of Notes      #
# for Authors for Section E, and has been peer reviewed under the auspices   #
# of the IUCr Commission on Journals.                                        #
#                                                                            #
# Full details of the Crystallographic Information File format               #
# are given in the paper "The Crystallographic Information File (CIF):       #
# a New Standard Archive File for Crystallography" by S. R. Hall, F. H.      #
# Allen and I. D. Brown [Acta Cryst. (1991), A47, 655-685].                  #
#                                                                            #
# The current version of the core CIF dictionary is obtainable from          #
# ftp://ftp.iucr.org/pub/cif_core.dic. The current version number is 2.4.    #
#                                                                            #
# Software is freely available for graphical display of the structure(s) in  #
# this CIF.  For information consult the CIF home page http://www.iucr.org/  #
# cif/home.html                                                              #
#                                                                            #
# This file may be used for bona fide research purposes within the           #
# scientific community so long as proper attribution is given to the journal # 
# article from which it was obtained.                                        #
#                                                                            #
##############################################################################
                                             
data_I
_audit_creation_method     SHELXL-97
_chemical_name_systematic
;
6-Amino-3,4-dimethyl-4-phenyl-2<i>H</i>,4<i>H</i>-pyrano[2,3-<i>c</i>]pyrazole-
5-carbonitrile
;
_chemical_name_common     ?
_chemical_formula_moiety     'C15 H14 N4 O'
_chemical_formula_sum     'C15 H14 N4 O'
_chemical_formula_iupac     'C15 H14 N4 O'
_chemical_formula_weight     266.3
_chemical_melting_point     ?
_symmetry_cell_setting     triclinic
_symmetry_space_group_name_H-M     'P -1'
_symmetry_space_group_name_Hall     '-P 1'
loop_
    _space_group_symop_operation_xyz
    'x, y, z'
    '-x, -y, -z'
_cell_length_a     6.682(5)
_cell_length_b     9.347(5)
_cell_length_c     11.078(5)
_cell_angle_alpha     99.213(5)
_cell_angle_beta     102.740(5)
_cell_angle_gamma     97.767(5)
_cell_volume     655.6(7)
_cell_formula_units_Z     2
_cell_measurement_reflns_used     4350
_cell_measurement_theta_min     1.92
_cell_measurement_theta_max     33.25
_cell_measurement_temperature     293(2)
_exptl_crystal_description     prism
_exptl_crystal_colour     colourless
_exptl_crystal_size_max     0.22
_exptl_crystal_size_mid     0.20
_exptl_crystal_size_min     0.16
_exptl_crystal_density_diffrn     1.349
_exptl_crystal_density_meas     ?
_exptl_crystal_density_method     'not measured'
_exptl_crystal_F_000     280
_exptl_absorpt_coefficient_mu     0.089
_exptl_absorpt_correction_type     none
_diffrn_ambient_temperature     293(2)
_diffrn_radiation_type     MoK\a
_diffrn_radiation_wavelength     0.71069
_diffrn_radiation_source     'fine-focus sealed tube'
_diffrn_radiation_monochromator     graphite
_diffrn_measurement_device_type     'Bruker APEXII Kappa CCD-detector'
_diffrn_measurement_method     '\w and \f'
_diffrn_detector_area_resol_mean     0
_diffrn_reflns_number     18424
_diffrn_reflns_av_R_equivalents     0.0356
_diffrn_reflns_av_sigmaI/netI     0.0377
_diffrn_reflns_theta_min     1.92
_diffrn_reflns_theta_max     33.25
_diffrn_reflns_theta_full     33.25
_diffrn_measured_fraction_theta_max     0.989
_diffrn_measured_fraction_theta_full     0.989
_diffrn_reflns_limit_h_min     -10
_diffrn_reflns_limit_h_max     9
_diffrn_reflns_limit_k_min     -14
_diffrn_reflns_limit_k_max     14
_diffrn_reflns_limit_l_min     -17
_diffrn_reflns_limit_l_max     16
_diffrn_standards_number     0
_diffrn_standards_interval_count     0
_diffrn_standards_interval_time     0
_diffrn_standards_decay_%     0
_refine_special_details
;
Refinement of <i>F</i>^2^ against ALL reflections. The weighted <i>R</i>-factor
<i>wR</i> and goodness of fit <i>S</i> are based on <i>F</i>^2^, conventional
<i>R</i>-factors <i>R</i> are based on <i>F</i>, with <i>F</i> set to zero for
negative <i>F</i>^2^. The threshold expression of <i>F</i>^2^ >
\s(<i>F</i>^2^) is used only for calculating <i>R</i>-factors(gt) <i>etc</i>.
and is not relevant to the choice of reflections for refinement.
<i>R</i>-factors based on <i>F</i>^2^ are statistically about twice as large
as those based on <i>F</i>, and <i>R</i>- factors based on ALL data will be
even larger.
;
_reflns_number_total     4996
_reflns_number_gt     3169
_reflns_threshold_expression     I>2\s(I)
_refine_ls_structure_factor_coef     Fsqd
_refine_ls_matrix_type     full
_refine_ls_R_factor_all     0.0955
_refine_ls_R_factor_gt     0.0569
_refine_ls_wR_factor_gt     0.1462
_refine_ls_wR_factor_ref     0.1730
_refine_ls_goodness_of_fit_ref     0.985
_refine_ls_restrained_S_all     0.985
_refine_ls_number_reflns     4996
_refine_ls_number_parameters     183
_refine_ls_number_restraints     0
_refine_ls_hydrogen_treatment     constr
_refine_ls_weighting_scheme     calc
_refine_ls_weighting_details
         'calc w=1/[\s^2^(Fo^2^)+(0.0847P)^2^+0.1309P] where P=(Fo^2^+2Fc^2^)/3'
_atom_sites_solution_hydrogens     geom
_atom_sites_solution_primary     direct
_atom_sites_solution_secondary     difmap
_refine_ls_shift/su_max     0.014
_refine_ls_shift/su_mean     0.000
_refine_diff_density_max     0.304
_refine_diff_density_min     -0.288
_refine_ls_extinction_method     none
_refine_ls_extinction_coef     ?
loop_
    _atom_type_symbol
    _atom_type_description
    _atom_type_scat_dispersion_real
    _atom_type_scat_dispersion_imag
    _atom_type_scat_source
    'C' 'C' 0.0033 0.0016
                         'International Tables Vol C Tables 4.2.6.8 and 6.1.1.4'
    'H' 'H' 0.0000 0.0000
                         'International Tables Vol C Tables 4.2.6.8 and 6.1.1.4'
    'N' 'N' 0.0061 0.0033
                         'International Tables Vol C Tables 4.2.6.8 and 6.1.1.4'
    'O' 'O' 0.0106 0.0060
                         'International Tables Vol C Tables 4.2.6.8 and 6.1.1.4'
_computing_data_collection     'APEX2 (Bruker, 2004)'
_computing_cell_refinement     'APEX2 and SAINT (Bruker, 2004)'
_computing_data_reduction     'SAINT and XPREP (Bruker, 2004)'
_computing_structure_solution     'SHELXS97 (Sheldrick, 2008)'
_computing_structure_refinement     'SHELXL97 (Sheldrick, 2008)'
_computing_molecular_graphics     'ORTEP-3 (Farrugia, 1997)'
_computing_publication_material     'PLATON (Spek, 2009)'
loop_
    _atom_site_type_symbol
    _atom_site_label
    _atom_site_fract_x
    _atom_site_fract_y
    _atom_site_fract_z
    _atom_site_U_iso_or_equiv
    _atom_site_adp_type
    _atom_site_calc_flag
    _atom_site_refinement_flags
    _atom_site_occupancy
    _atom_site_disorder_assembly
    _atom_site_disorder_group
    O O1 0.22065(13) 0.57205(11) 0.58851(9) 0.0380(2) Uani d . 1 . .
    C C2 0.52515(18) 0.74174(14) 0.57658(11) 0.0306(3) Uani d . 1 . .
    N N1 0.23543(18) 0.67259(14) 0.41251(11) 0.0406(3) Uani d . 1 . .
    C C6 0.64969(18) 0.74989(14) 0.70869(12) 0.0304(2) Uani d . 1 . .
    C C5 0.52503(19) 0.63581(14) 0.76101(12) 0.0315(3) Uani d . 1 . .
    C C7 0.6205(2) 0.60943(15) 0.88018(13) 0.0377(3) Uani d . 1 . .
    C C4 0.32984(19) 0.55767(14) 0.70373(12) 0.0315(3) Uani d . 1 . .
    C C3 0.32497(19) 0.66098(15) 0.52808(12) 0.0320(3) Uani d . 1 . .
    C C8 0.6664(2) 0.90474(14) 0.78630(12) 0.0332(3) Uani d . 1 . .
    N N3 0.21879(18) 0.45814(14) 0.74817(12) 0.0439(3) Uani d . 1 . .
    H H3A 0.0968 0.4142 0.7044 0.053 Uiso calc R 1 . .
    H H3B 0.2692 0.4379 0.8206 0.053 Uiso calc R 1 . .
    N N2 0.38757(19) 0.76374(15) 0.38430(11) 0.0432(3) Uani d . 1 . .
    H H2 0.3736 0.7912 0.3129 0.052 Uiso calc R 1 . .
    N N4 0.7004(2) 0.59058(17) 0.97741(14) 0.0571(4) Uani d . 1 . .
    C C1 0.5621(2) 0.80702(16) 0.47848(13) 0.0376(3) Uani d . 1 . .
    C C14 0.8640(2) 0.70915(18) 0.70847(16) 0.0438(3) Uani d . 1 . .
    H H14A 0.8467 0.6116 0.6599 0.066 Uiso calc R 1 . .
    H H14B 0.9397 0.7124 0.7936 0.066 Uiso calc R 1 . .
    H H14C 0.9401 0.7779 0.6718 0.066 Uiso calc R 1 . .
    C C13 0.4882(2) 0.95084(17) 0.81184(15) 0.0442(3) Uani d . 1 . .
    H H13 0.3617 0.8859 0.7841 0.053 Uiso calc R 1 . .
    C C9 0.8513(3) 1.00406(18) 0.82993(17) 0.0517(4) Uani d . 1 . .
    H H9 0.9738 0.9768 0.8150 0.062 Uiso calc R 1 . .
    C C10 0.8558(3) 1.1452(2) 0.89631(18) 0.0639(5) Uani d . 1 . .
    H H10 0.9817 1.2109 0.9251 0.077 Uiso calc R 1 . .
    C C15 0.7477(3) 0.9053(2) 0.46603(16) 0.0536(4) Uani d . 1 . .
    H H15A 0.8448 0.8469 0.4411 0.080 Uiso calc R 1 . .
    H H15B 0.8130 0.9701 0.5456 0.080 Uiso calc R 1 . .
    H H15C 0.7051 0.9625 0.4033 0.080 Uiso calc R 1 . .
    C C12 0.4943(3) 1.0905(2) 0.87732(17) 0.0568(4) Uani d . 1 . .
    H H12 0.3727 1.1186 0.8930 0.068 Uiso calc R 1 . .
    C C11 0.6797(4) 1.18818(19) 0.91953(16) 0.0595(5) Uani d . 1 . .
    H H11 0.6843 1.2826 0.9635 0.071 Uiso calc R 1 . .
loop_
    _atom_site_aniso_label
    _atom_site_aniso_U_11
    _atom_site_aniso_U_22
    _atom_site_aniso_U_33
    _atom_site_aniso_U_12
    _atom_site_aniso_U_13
    _atom_site_aniso_U_23
    O1 0.0256(4) 0.0500(6) 0.0318(5) -0.0082(4) -0.0019(3) 0.0142(4)
    C2 0.0260(5) 0.0314(6) 0.0302(6) -0.0015(4) 0.0032(4) 0.0049(4)
    N1 0.0346(6) 0.0480(7) 0.0319(6) -0.0072(5) -0.0007(4) 0.0116(5)
    C6 0.0233(5) 0.0309(6) 0.0322(6) -0.0011(4) 0.0012(4) 0.0056(4)
    C5 0.0272(5) 0.0296(6) 0.0320(6) -0.0019(4) -0.0014(4) 0.0073(5)
    C7 0.0308(6) 0.0350(7) 0.0397(7) -0.0061(5) -0.0026(5) 0.0109(5)
    C4 0.0266(5) 0.0338(6) 0.0303(6) 0.0004(4) 0.0013(4) 0.0072(5)
    C3 0.0273(5) 0.0362(6) 0.0290(6) -0.0015(4) 0.0029(4) 0.0073(5)
    C8 0.0330(6) 0.0318(6) 0.0286(6) -0.0033(5) -0.0005(5) 0.0066(5)
    N3 0.0331(6) 0.0509(7) 0.0396(6) -0.0111(5) -0.0038(5) 0.0191(5)
    N2 0.0415(6) 0.0517(7) 0.0308(6) -0.0082(5) 0.0030(5) 0.0144(5)
    N4 0.0472(7) 0.0635(9) 0.0477(8) -0.0143(6) -0.0114(6) 0.0260(7)
    C1 0.0327(6) 0.0407(7) 0.0352(7) -0.0031(5) 0.0057(5) 0.0075(5)
    C14 0.0271(6) 0.0477(8) 0.0529(9) 0.0045(5) 0.0052(6) 0.0076(7)
    C13 0.0464(8) 0.0385(8) 0.0450(8) 0.0025(6) 0.0122(6) 0.0034(6)
    C9 0.0384(7) 0.0422(8) 0.0600(10) -0.0085(6) -0.0025(7) 0.0016(7)
    C10 0.0682(12) 0.0430(9) 0.0577(11) -0.0165(8) -0.0087(9) -0.0007(8)
    C15 0.0450(8) 0.0609(10) 0.0498(9) -0.0142(7) 0.0090(7) 0.0193(8)
    C12 0.0746(12) 0.0457(9) 0.0514(10) 0.0136(8) 0.0213(9) 0.0032(7)
    C11 0.0922(14) 0.0371(8) 0.0405(8) 0.0039(9) 0.0083(9) -0.0001(6)
_geom_special_details
;
All e.s.d.'s (except the e.s.d. in the dihedral angle between two l.s. planes)
are estimated using the full covariance matrix. The cell e.s.d.'s are taken
into account individually in the estimation of e.s.d.'s in distances, angles
and torsion angles; correlations between e.s.d.'s in cell parameters are only
used when they are defined by crystal symmetry. An approximate (isotropic)
treatment of cell e.s.d.'s is used for estimating e.s.d.'s involving l.s.
planes.
;
loop_
    _geom_bond_atom_site_label_1
    _geom_bond_atom_site_label_2
    _geom_bond_site_symmetry_2
    _geom_bond_distance
    _geom_bond_publ_flag
    O1 C4 . 1.3602(16) ?
    O1 C3 . 1.3611(16) ?
    C2 C1 . 1.3799(19) ?
    C2 C3 . 1.3885(18) ?
    C2 C6 . 1.5001(18) ?
    N1 C3 . 1.3164(17) ?
    N1 N2 . 1.3595(17) ?
    C6 C5 . 1.5289(18) ?
    C6 C14 . 1.531(2) ?
    C6 C8 . 1.5369(19) ?
    C5 C4 . 1.3661(18) ?
    C5 C7 . 1.4091(19) ?
    C7 N4 . 1.1440(19) ?
    C4 N3 . 1.3340(17) ?
    C8 C9 . 1.380(2) ?
    C8 C13 . 1.390(2) ?
    N3 H3A . 0.8600 ?
    N3 H3B . 0.8600 ?
    N2 C1 . 1.3465(19) ?
    N2 H2 . 0.8600 ?
    C1 C15 . 1.486(2) ?
    C14 H14A . 0.9600 ?
    C14 H14B . 0.9600 ?
    C14 H14C . 0.9600 ?
    C13 C12 . 1.379(2) ?
    C13 H13 . 0.9300 ?
    C9 C10 . 1.397(3) ?
    C9 H9 . 0.9300 ?
    C10 C11 . 1.357(3) ?
    C10 H10 . 0.9300 ?
    C15 H15A . 0.9600 ?
    C15 H15B . 0.9600 ?
    C15 H15C . 0.9600 ?
    C12 C11 . 1.374(3) ?
    C12 H12 . 0.9300 ?
    C11 H11 . 0.9300 ?
loop_
    _geom_angle_atom_site_label_1
    _geom_angle_atom_site_label_2
    _geom_angle_atom_site_label_3
    _geom_angle_site_symmetry_1
    _geom_angle_site_symmetry_3
    _geom_angle
    _geom_angle_publ_flag
    C4 O1 C3 . . 115.59(10) ?
    C1 C2 C3 . . 103.33(11) ?
    C1 C2 C6 . . 133.30(11) ?
    C3 C2 C6 . . 123.33(11) ?
    C3 N1 N2 . . 101.74(11) ?
    C2 C6 C5 . . 105.36(10) ?
    C2 C6 C14 . . 110.78(11) ?
    C5 C6 C14 . . 109.28(12) ?
    C2 C6 C8 . . 109.09(10) ?
    C5 C6 C8 . . 109.98(11) ?
    C14 C6 C8 . . 112.12(10) ?
    C4 C5 C7 . . 116.92(12) ?
    C4 C5 C6 . . 126.31(11) ?
    C7 C5 C6 . . 116.77(11) ?
    N4 C7 C5 . . 178.69(15) ?
    N3 C4 O1 . . 110.00(11) ?
    N3 C4 C5 . . 127.07(12) ?
    O1 C4 C5 . . 122.93(12) ?
    N1 C3 O1 . . 119.33(11) ?
    N1 C3 C2 . . 114.94(12) ?
    O1 C3 C2 . . 125.71(12) ?
    C9 C8 C13 . . 117.40(14) ?
    C9 C8 C6 . . 123.01(13) ?
    C13 C8 C6 . . 119.57(11) ?
    C4 N3 H3A . . 120.0 ?
    C4 N3 H3B . . 120.0 ?
    H3A N3 H3B . . 120.0 ?
    C1 N2 N1 . . 113.80(12) ?
    C1 N2 H2 . . 123.1 ?
    N1 N2 H2 . . 123.1 ?
    N2 C1 C2 . . 106.17(12) ?
    N2 C1 C15 . . 122.22(14) ?
    C2 C1 C15 . . 131.61(13) ?
    C6 C14 H14A . . 109.5 ?
    C6 C14 H14B . . 109.5 ?
    H14A C14 H14B . . 109.5 ?
    C6 C14 H14C . . 109.5 ?
    H14A C14 H14C . . 109.5 ?
    H14B C14 H14C . . 109.5 ?
    C12 C13 C8 . . 121.64(15) ?
    C12 C13 H13 . . 119.2 ?
    C8 C13 H13 . . 119.2 ?
    C8 C9 C10 . . 120.50(17) ?
    C8 C9 H9 . . 119.8 ?
    C10 C9 H9 . . 119.8 ?
    C11 C10 C9 . . 121.11(17) ?
    C11 C10 H10 . . 119.4 ?
    C9 C10 H10 . . 119.4 ?
    C1 C15 H15A . . 109.5 ?
    C1 C15 H15B . . 109.5 ?
    H15A C15 H15B . . 109.5 ?
    C1 C15 H15C . . 109.5 ?
    H15A C15 H15C . . 109.5 ?
    H15B C15 H15C . . 109.5 ?
    C11 C12 C13 . . 120.16(18) ?
    C11 C12 H12 . . 119.9 ?
    C13 C12 H12 . . 119.9 ?
    C10 C11 C12 . . 119.19(17) ?
    C10 C11 H11 . . 120.4 ?
    C12 C11 H11 . . 120.4 ?
loop_
    _geom_torsion_atom_site_label_1
    _geom_torsion_atom_site_label_2
    _geom_torsion_atom_site_label_3
    _geom_torsion_atom_site_label_4
    _geom_torsion_site_symmetry_1
    _geom_torsion_site_symmetry_2
    _geom_torsion_site_symmetry_3
    _geom_torsion_site_symmetry_4
    _geom_torsion
    _geom_torsion_publ_flag
    C1 C2 C6 C5 . . . . -173.79(14) ?
    C3 C2 C6 C5 . . . . 8.91(17) ?
    C1 C2 C6 C14 . . . . -55.7(2) ?
    C3 C2 C6 C14 . . . . 126.98(14) ?
    C1 C2 C6 C8 . . . . 68.17(18) ?
    C3 C2 C6 C8 . . . . -109.13(14) ?
    C2 C6 C5 C4 . . . . -7.33(18) ?
    C14 C6 C5 C4 . . . . -126.40(15) ?
    C8 C6 C5 C4 . . . . 110.12(15) ?
    C2 C6 C5 C7 . . . . 173.06(12) ?
    C14 C6 C5 C7 . . . . 53.99(16) ?
    C8 C6 C5 C7 . . . . -69.50(15) ?
    C4 C5 C7 N4 . . . . -158(8) ?
    C6 C5 C7 N4 . . . . 21(8) ?
    C3 O1 C4 N3 . . . . -174.36(12) ?
    C3 O1 C4 C5 . . . . 5.24(19) ?
    C7 C5 C4 N3 . . . . -0.2(2) ?
    C6 C5 C4 N3 . . . . -179.80(13) ?
    C7 C5 C4 O1 . . . . -179.72(12) ?
    C6 C5 C4 O1 . . . . 0.7(2) ?
    N2 N1 C3 O1 . . . . -177.77(12) ?
    N2 N1 C3 C2 . . . . 1.06(17) ?
    C4 O1 C3 N1 . . . . 175.29(12) ?
    C4 O1 C3 C2 . . . . -3.4(2) ?
    C1 C2 C3 N1 . . . . -1.29(17) ?
    C6 C2 C3 N1 . . . . 176.69(12) ?
    C1 C2 C3 O1 . . . . 177.46(13) ?
    C6 C2 C3 O1 . . . . -4.6(2) ?
    C2 C6 C8 C9 . . . . -111.80(15) ?
    C5 C6 C8 C9 . . . . 133.10(14) ?
    C14 C6 C8 C9 . . . . 11.29(19) ?
    C2 C6 C8 C13 . . . . 66.30(15) ?
    C5 C6 C8 C13 . . . . -48.80(16) ?
    C14 C6 C8 C13 . . . . -170.61(13) ?
    C3 N1 N2 C1 . . . . -0.42(17) ?
    N1 N2 C1 C2 . . . . -0.34(18) ?
    N1 N2 C1 C15 . . . . 179.23(15) ?
    C3 C2 C1 N2 . . . . 0.91(15) ?
    C6 C2 C1 N2 . . . . -176.77(14) ?
    C3 C2 C1 C15 . . . . -178.61(17) ?
    C6 C2 C1 C15 . . . . 3.7(3) ?
    C9 C8 C13 C12 . . . . 0.5(2) ?
    C6 C8 C13 C12 . . . . -177.74(14) ?
    C13 C8 C9 C10 . . . . -0.4(2) ?
    C6 C8 C9 C10 . . . . 177.75(15) ?
    C8 C9 C10 C11 . . . . 0.0(3) ?
    C8 C13 C12 C11 . . . . -0.2(3) ?
    C9 C10 C11 C12 . . . . 0.3(3) ?
    C13 C12 C11 C10 . . . . -0.2(3) ?
loop_
    _geom_hbond_atom_site_label_D
    _geom_hbond_atom_site_label_H
    _geom_hbond_atom_site_label_A
    _geom_hbond_site_symmetry_A
    _geom_hbond_distance_DH
    _geom_hbond_distance_HA
    _geom_hbond_distance_DA
    _geom_hbond_angle_DHA
    N3 H3A N1 2_566 0.86 2.27 3.129(2) 172.6
    N3 H3B N4 2_667 0.86 2.26 3.087(2) 160.2
    C10 H10 N4 2_777 0.93 2.53 3.455(3) 172.2
    C14 H14A N1 2_666 0.96 2.59 3.522(3) 162.6
data_global
_journal_date_recd_electronic     2011-02-16
_journal_date_accepted     2011-03-11
_journal_name_full     'Acta Crystallographica, Section E'
_journal_year     2011
_journal_volume     67
_journal_issue      4
_journal_page_first     o956
_journal_page_last     o956
_journal_paper_category     QO
_journal_coeditor_code     NG5120
_publ_contact_author_name     Dr.R.Krishna
_publ_contact_author_address
;
Centre for Bioinformatics
Pondicherry University
Puducherry 605 014
India
;
_publ_contact_author_email     krishstrucbio@gmail.com
_publ_contact_author_fax     '91 413 2655211'
_publ_contact_author_phone     '91 413 2655580'
_publ_section_title
;\
6-Amino-3,4-dimethyl-4-phenyl-2<i>H</i>,4<i>H</i>-pyrano[2,3-<i>c</i>]pyrazole-\
5-carbonitrile
;
loop_
    _publ_author_name
    _publ_author_footnote
    _publ_author_address
    'Nishith Saurav Topno' ?
;
Centre for Bioinformatics
Pondicherry University
Puducherry 605 014
India
;
    'Kandhasamy Kumaravel' ?
;
Department of Chemistry
Pondicherry University
Puducherry 605 014
India
;
    'Kannan, M.' ?
;
Centre for Bioinformatics
Pondicherry University
Puducherry 605 014
India
;
    'Gnanasambandam Vasuki' ?
;
Department of Chemistry
Pondicherry University
Puducherry 605 014
India
;
    'Krishna, R.' ?
;
Centre for Bioinformatics
Pondicherry University
Puducherry 605 014
India
;
