# Supplementary material for: 6-Amino-3,4-dimethyl-4-phenyl-2H,4H-pyrano[2,3-c]pyrazole-5-carbonitrile
Source: Acta Crystallogr Sect E Struct Rep Online. 2011 Mar 23;67(Pt 4):o956. doi: 10.1107/S1600536811009354 (PMC3099764; doi:10.1107/S1600536811009354)
Supplement: Supplementary file 2 [file e-67-0o956-Isup2.hkl]

# 
# h,k,l, Fc-squared, Fo-squared, sigma(Fo-squared) and status flag 
# 
data_I
_shelx_title ' KKI141 in P-1' 
_shelx_refln_list_code          4 
_shelx_F_calc_maximum      125.27 
_exptl_crystal_F_000       280.00 
_reflns_d_resolution_high  0.6480 
 
loop_ 
 _symmetry_equiv_pos_as_xyz 
 'x, y, z' 
 '-x, -y, -z' 
 
_cell_length_a     6.6820 
_cell_length_b     9.3470 
_cell_length_c    11.0780 
_cell_angle_alpha  99.213 
_cell_angle_beta  102.740 
_cell_angle_gamma  97.767 
 
_shelx_F_squared_multiplier     1.000 
 
loop_ 
 _refln_index_h 
 _refln_index_k 
 _refln_index_l 
 _refln_F_squared_calc 
 _refln_F_squared_meas 
 _refln_F_squared_sigma 
 _refln_observed_status 
   1   0   0     4579.67     4431.55    108.70 o 
   2   0   0     1129.12     1119.96     15.82 o 
   3   0   0       21.18       21.75      0.47 o 
   4   0   0        9.13       11.75      0.61 o 
   5   0   0       21.75       19.54      0.68 o 
   6   0   0       78.55       62.60      1.67 o 
   7   0   0       42.50       37.02      1.34 o 
   8   0   0       10.31       10.36      1.27 o 
   9   0   0       17.33       21.83      2.76 o 
  -9   1   0        0.45        1.28      2.19 o 
  -8   1   0        0.36        0.15      1.46 o 
  -7   1   0       59.83       48.78      4.87 o 
  -6   1   0       13.75       12.57      2.55 o 
  -5   1   0       12.05        8.93      2.16 o 
  -4   1   0       86.25       82.93      4.53 o 
  -3   1   0       21.43       28.09      2.29 o 
  -2   1   0      931.02      900.93     12.92 o 
  -1   1   0       23.70       21.19      0.26 o 
   0   1   0       76.43       84.26      1.73 o 
   1   1   0        0.68        0.35      0.12 o 
   2   1   0     1053.48     1113.84      9.97 o 
   3   1   0      557.30      546.45      7.37 o 
   4   1   0        4.76        4.20      0.31 o 
   5   1   0       58.83       59.93      1.77 o 
   6   1   0       85.03       87.92      2.33 o 
   7   1   0        3.62        3.22      0.57 o 
   8   1   0        6.70        6.38      1.72 o 
   9   1   0       38.98       40.08      2.64 o 
  -9   2   0        2.68        2.11      2.05 o 
  -8   2   0       18.83       23.49      3.90 o 
  -7   2   0        0.77        1.02      1.46 o 
  -6   2   0       16.42       13.76      2.66 o 
  -5   2   0       18.89       18.84      0.91 o 
  -4   2   0      221.10      249.35      2.97 o 
  -3   2   0      735.63      777.37      6.82 o 
  -2   2   0      672.08      703.27      6.39 o 
  -1   2   0      640.38      698.77      5.96 o 
   0   2   0       56.40       65.15      1.03 o 
   1   2   0       58.37       56.11      1.20 o 
   2   2   0      132.57      156.52      1.76 o 
   3   2   0       63.12       64.98      0.91 o 
   4   2   0       66.04       71.27      1.20 o 
   5   2   0       19.02       22.16      0.93 o 
   6   2   0        9.70        9.70      0.89 o 
   7   2   0        5.13        4.25      1.33 o 
   8   2   0        4.79        4.59      0.85 o 
   9   2   0        3.64        1.54      1.22 o 
  -7   3   0       14.17        8.05      2.37 o 
  -6   3   0       40.10       34.95      1.10 o 
  -5   3   0       17.05       16.36      0.60 o 
  -4   3   0       57.70       55.31      2.48 o 
  -3   3   0      162.94      185.63      3.05 o 
  -2   3   0      146.08      127.00      1.30 o 
  -1   3   0      201.99      176.31      2.32 o 
   0   3   0       44.94       45.77      1.41 o 
   1   3   0      168.64      190.18      2.59 o 
   2   3   0      397.17      406.49      4.54 o 
   3   3   0        2.60        2.75      0.30 o 
   4   3   0       14.27       12.54      0.51 o 
   5   3   0       40.82       37.10      1.06 o 
   6   3   0        1.24        1.13      0.54 o 
   7   3   0       16.45       20.40      1.27 o 
   8   3   0        0.41        0.09      0.70 o 
   9   3   0        0.01       -0.02      1.21 o 
  -8   4   0        0.08        0.61      0.65 o 
  -7   4   0        1.83        1.27      0.45 o 
  -6   4   0        0.42       -0.37      0.37 o 
  -5   4   0       11.15       10.00      0.80 o 
  -4   4   0        4.25        2.10      0.27 o 
  -3   4   0        6.06        7.88      0.33 o 
  -2   4   0      108.67      121.72      3.35 o 
  -1   4   0      141.07      139.25      2.13 o 
   0   4   0       33.87       37.77      0.97 o 
   1   4   0        3.33        1.41      0.33 o 
   2   4   0       30.89       35.27      1.12 o 
   3   4   0       27.27       27.40      1.12 o 
   4   4   0       68.85       50.32      1.41 o 
   5   4   0       84.31       77.01      3.29 o 
   6   4   0        1.09        1.79      0.77 o 
   7   4   0        0.04        0.90      0.54 o 
   8   4   0        2.51        3.81      0.99 o 
  -9   5   0        0.00        1.43      0.91 o 
  -8   5   0        5.35        3.31      1.17 o 
  -7   5   0        2.35        1.24      0.51 o 
  -6   5   0        5.29        4.29      1.25 o 
  -5   5   0        5.64        7.47      1.30 o 
  -4   5   0        0.02       -0.06      0.27 o 
  -3   5   0        3.32        2.81      0.35 o 
  -2   5   0       32.70       37.73      1.13 o 
  -1   5   0       44.32       41.82      1.24 o 
   0   5   0       68.78       54.29      1.31 o 
   1   5   0      224.31      241.27      3.54 o 
   2   5   0       11.70        7.48      0.85 o 
   3   5   0       74.65       78.73      1.84 o 
   4   5   0       62.16       55.69      1.57 o 
   5   5   0       27.88       22.55      1.26 o 
   6   5   0        0.40        0.64      0.48 o 
   7   5   0        0.29        1.02      0.78 o 
   8   5   0        0.01       -0.84      0.84 o 
  -9   6   0        0.40       -0.02      1.08 o 
  -8   6   0        5.66        2.66      0.84 o 
  -7   6   0       31.23       30.16      3.77 o 
  -6   6   0        2.86        2.19      0.93 o 
  -5   6   0        6.84        5.30      0.65 o 
  -4   6   0        6.35        6.49      0.63 o 
  -3   6   0        6.64        3.21      0.48 o 
  -2   6   0       22.79       24.10      1.26 o 
  -1   6   0      146.19      143.14      3.23 o 
   0   6   0      197.00      200.05      3.61 o 
   1   6   0      200.85      200.87      3.28 o 
   2   6   0       13.81       13.60      1.11 o 
   3   6   0       97.12       98.60      1.85 o 
   4   6   0        0.44        0.27      0.39 o 
   5   6   0        0.55        1.19      0.66 o 
   6   6   0        0.09        0.22      0.51 o 
   7   6   0       15.44       19.92      1.89 o 
   8   6   0        1.30        1.20      1.07 o 
  -9   7   0        1.51        1.25      1.31 o 
  -8   7   0       13.62       15.45      1.42 o 
  -7   7   0        2.28        2.24      0.81 o 
  -6   7   0        1.06        0.33      0.71 o 
  -5   7   0       23.68       21.37      1.55 o 
  -4   7   0      115.60      117.34      4.68 o 
  -3   7   0        4.21        2.43      0.57 o 
  -2   7   0        1.29        0.50      0.46 o 
  -1   7   0        0.00        0.08      0.42 o 
   0   7   0        2.64        3.16      0.65 o 
   1   7   0      626.17      613.05      7.95 o 
   2   7   0      329.00      326.46      4.97 o 
   3   7   0       37.46       35.62      1.23 o 
   4   7   0       10.43        9.48      0.85 o 
   5   7   0        3.67        3.95      0.74 o 
   6   7   0        0.31        1.03      0.82 o 
   7   7   0       17.66       22.24      3.12 o 
  -9   8   0        2.34        2.69      1.90 o 
  -8   8   0        7.42        9.55      2.04 o 
  -7   8   0        2.06        3.34      0.95 o 
  -6   8   0        1.38        1.71      0.84 o 
  -5   8   0        5.52        5.83      0.86 o 
  -4   8   0        2.03        2.25      0.72 o 
  -3   8   0        1.11        1.65      0.62 o 
  -2   8   0       10.34        9.51      1.01 o 
  -1   8   0        0.47        0.52      0.51 o 
   0   8   0        3.24        3.75      0.80 o 
   1   8   0        3.32        3.10      0.80 o 
   2   8   0      109.26      106.68      6.39 o 
   3   8   0       11.32        9.55      1.09 o 
   4   8   0       80.34       83.40      2.64 o 
   5   8   0        4.17        4.13      0.96 o 
   6   8   0        9.11        8.70      1.56 o 
   7   8   0        0.42        2.49      1.33 o 
  -8   9   0       14.64       14.52      2.32 o 
  -7   9   0        0.01        0.97      0.94 o 
  -6   9   0        3.73        2.52      1.18 o 
  -5   9   0        5.59        6.76      1.53 o 
  -4   9   0        0.11        0.20      0.66 o 
  -3   9   0        1.63        0.82      0.75 o 
  -2   9   0       67.18       66.45      2.49 o 
  -1   9   0        0.96        0.32      0.79 o 
   0   9   0       22.84       26.95      2.19 o 
   1   9   0        3.65        3.34      1.28 o 
   2   9   0       45.64       48.76      2.30 o 
   3   9   0       26.88       28.88      2.31 o 
   4   9   0        4.44        2.65      0.91 o 
   5   9   0        1.69        1.32      1.02 o 
   6   9   0        5.04        3.82      1.45 o 
  -8  10   0        2.20        3.49      1.61 o 
  -7  10   0        3.44        4.80      1.61 o 
  -6  10   0        2.73        1.90      1.12 o 
  -5  10   0        0.30        1.05      0.82 o 
  -4  10   0        0.00        1.57      0.77 o 
  -3  10   0        0.07        0.59      1.06 o 
  -2  10   0        0.01        1.37      0.77 o 
  -1  10   0       11.80       12.39      1.42 o 
   0  10   0        2.34        2.37      0.88 o 
   1  10   0       70.37       69.21      4.10 o 
   2  10   0        7.65        6.92      1.27 o 
   3  10   0        3.75        4.21      1.00 o 
   4  10   0       21.62       23.93      2.16 o 
   5  10   0        2.76        2.19      1.08 o 
  -7  11   0        0.15        1.14      1.21 o 
  -6  11   0        3.70        4.07      1.73 o 
  -5  11   0        6.17        7.81      1.47 o 
  -4  11   0        0.17        0.48      0.92 o 
  -3  11   0        0.45        0.59      0.95 o 
  -2  11   0        0.05        0.56      0.82 o 
  -1  11   0        1.61        0.62      0.87 o 
   0  11   0       19.73       20.90      1.92 o 
   1  11   0       44.50       48.93      2.69 o 
   2  11   0        1.21       -0.34      0.98 o 
   3  11   0        0.26        0.44      0.88 o 
   4  11   0        2.10        1.27      1.40 o 
  -6  12   0        0.06        0.80      1.35 o 
  -5  12   0        2.01        1.89      1.12 o 
  -4  12   0        4.95        3.65      2.53 o 
  -3  12   0        9.23       12.69      2.06 o 
  -2  12   0        1.25        1.61      1.32 o 
  -1  12   0        2.30        2.50      1.20 o 
   0  12   0        6.68        7.26      1.46 o 
   1  12   0        0.05       -0.23      1.23 o 
   2  12   0        8.56        8.87      1.71 o 
   3  12   0        0.31        0.83      1.06 o 
  -5  13   0        0.00       -1.31      1.31 o 
  -4  13   0        0.01        3.14      1.37 o 
  -3  13   0        0.00        0.93      1.25 o 
  -2  13   0        6.36        9.24      1.96 o 
  -1  13   0        8.58       12.13      4.03 o 
   0  13   0        0.42       -0.86      1.46 o 
   1  13   0        0.02        1.76      2.29 o 
   2  13   0        2.13        4.67      2.22 o 
  -3  14   0        4.34        9.28      3.05 o 
  -2  14   0        0.00        3.89      2.57 o 
  -1  14   0        6.51        8.44      2.73 o 
   0 -14   1        0.76       -1.25      1.81 o 
   1 -14   1        0.37       -0.05      2.08 o 
   2 -14   1        9.55       12.19      3.23 o 
   3 -14   1        1.68        3.89      2.25 o 
  -2 -13   1        0.43        0.32      2.31 o 
  -1 -13   1        0.02       -1.44      1.44 o 
   0 -13   1        1.13       -0.39      1.43 o 
   1 -13   1        0.20       -0.40      2.14 o 
   2 -13   1        0.58        1.41      1.40 o 
   3 -13   1        0.50        2.04      1.27 o 
   4 -13   1        0.72        1.01      1.16 o 
   5 -13   1        1.51        0.64      1.37 o 
  -4 -12   1        1.01        1.24      1.50 o 
  -3 -12   1        0.23        0.92      1.14 o 
  -2 -12   1       10.66        9.93      2.20 o 
  -1 -12   1       13.08       17.17      1.93 o 
   0 -12   1        0.00       -0.03      0.98 o 
   1 -12   1        5.18        6.75      2.10 o 
   2 -12   1       10.48       11.55      1.94 o 
   3 -12   1        0.28       -0.59      1.07 o 
   4 -12   1        0.57        2.31      1.27 o 
   5 -12   1        0.22        0.08      2.39 o 
   6 -12   1        0.00       -0.41      1.05 o 
  -5 -11   1        4.10        3.03      1.79 o 
  -4 -11   1        1.85        1.22      1.08 o 
  -3 -11   1        0.14        0.61      0.77 o 
  -2 -11   1        1.03        2.55      2.68 o 
  -1 -11   1       16.03       17.26      1.82 o 
   0 -11   1        2.58        3.79      1.19 o 
   1 -11   1        0.03        0.11      0.84 o 
   2 -11   1        0.00       -0.23      1.60 o 
   3 -11   1        0.11        0.07      1.07 o 
   4 -11   1        1.73        1.18      0.91 o 
   5 -11   1        0.74        0.59      1.08 o 
   6 -11   1        0.51        0.67      1.20 o 
   7 -11   1        0.23       -0.11      1.15 o 
  -6 -10   1        4.69        6.00      1.70 o 
  -5 -10   1       17.12       20.86      2.17 o 
  -4 -10   1        1.43        1.85      0.98 o 
  -3 -10   1       28.29       30.25      1.88 o 
  -2 -10   1        1.24        1.39      0.86 o 
  -1 -10   1        8.44        8.43      1.32 o 
   0 -10   1        7.72        5.02      1.07 o 
   1 -10   1        1.96        2.30      0.85 o 
   2 -10   1       24.10       22.54      1.69 o 
   3 -10   1       13.71       10.27      1.56 o 
   4 -10   1        1.31        0.11      0.73 o 
   5 -10   1        3.75        4.22      1.09 o 
   6 -10   1        3.60        3.92      1.47 o 
   7 -10   1        1.61        1.78      1.26 o 
   8 -10   1        3.34        3.90      1.43 o 
  -6  -9   1        1.16        3.58      1.29 o 
  -5  -9   1       16.13       15.57      1.71 o 
  -4  -9   1        4.33        3.44      0.96 o 
  -3  -9   1       23.74       19.30      2.85 o 
  -2  -9   1      177.73      177.17      4.53 o 
  -1  -9   1       22.46       25.82      1.89 o 
   0  -9   1       29.76       29.99      2.35 o 
   1  -9   1        4.11        2.27      0.75 o 
   2  -9   1       38.81       38.59      1.95 o 
   3  -9   1        9.79       10.46      1.42 o 
   4  -9   1       16.89       15.85      1.53 o 
   5  -9   1       14.16       12.89      1.41 o 
   6  -9   1        1.75        2.28      1.21 o 
   7  -9   1        0.35        1.20      1.11 o 
   8  -9   1        0.77        1.18      1.18 o 
  -7  -8   1        8.47       14.78      2.11 o 
  -6  -8   1       20.05       24.44      1.81 o 
  -5  -8   1        1.17        1.48      0.76 o 
  -4  -8   1        0.05        0.61      0.59 o 
  -3  -8   1        0.05        0.47      0.57 o 
  -2  -8   1       53.70       50.54      2.15 o 
  -1  -8   1      113.13      111.83      3.22 o 
   0  -8   1       60.39       64.97      2.34 o 
   1  -8   1       44.19       46.53      1.91 o 
   2  -8   1        1.15        1.61      0.63 o 
   3  -8   1      103.52      110.81      2.95 o 
   4  -8   1        3.60        4.31      0.84 o 
   5  -8   1       50.97       48.96      1.93 o 
   6  -8   1        5.17        5.27      1.08 o 
   7  -8   1       10.13       11.03      1.48 o 
   8  -8   1       19.74       23.41      3.66 o 
   9  -8   1        1.13        1.34      1.46 o 
  -7  -7   1       18.80       15.57      2.07 o 
  -6  -7   1       11.96       14.44      1.37 o 
  -5  -7   1       61.54       60.01      2.21 o 
  -4  -7   1       21.50       21.47      1.24 o 
  -3  -7   1       64.36       63.74      1.89 o 
  -2  -7   1       56.85       57.08      1.94 o 
  -1  -7   1        0.12       -0.47      0.47 o 
   0  -7   1       33.14       30.07      2.98 o 
   1  -7   1       15.57       19.92      1.33 o 
   2  -7   1        0.07       -0.38      0.38 o 
   3  -7   1       56.46       55.87      1.59 o 
   4  -7   1        0.33       -0.50      0.99 o 
   5  -7   1        2.55        2.21      0.83 o 
   6  -7   1        0.94        0.63      0.63 o 
   7  -7   1       38.11       37.94      3.36 o 
   8  -7   1       27.94       28.33      1.88 o 
   9  -7   1        0.56        1.49      1.49 o 
  -8  -6   1        9.63        7.49      1.39 o 
  -7  -6   1        8.61        5.71      1.77 o 
  -6  -6   1       14.43       20.17      2.01 o 
  -5  -6   1       94.86       92.99      2.85 o 
  -4  -6   1        1.07        1.23      0.50 o 
  -3  -6   1      400.20      391.74      5.32 o 
  -2  -6   1      207.09      225.18      4.03 o 
  -1  -6   1        3.05        1.36      0.49 o 
   0  -6   1       25.73       28.56      1.49 o 
   1  -6   1        6.61        1.42      0.66 o 
   2  -6   1       29.86       30.70      1.18 o 
   3  -6   1       30.03       29.91      1.02 o 
   4  -6   1      128.24      127.89      3.09 o 
   5  -6   1        7.94        6.90      0.66 o 
   6  -6   1        0.46        1.17      0.67 o 
   7  -6   1       16.83       18.92      1.45 o 
   8  -6   1        5.53        5.60      0.92 o 
   9  -6   1        0.43        1.87      1.17 o 
  -8  -5   1        3.38        3.11      1.91 o 
  -7  -5   1        0.70        0.40      0.72 o 
  -6  -5   1       13.92       11.72      1.05 o 
  -5  -5   1       31.84       27.93      1.47 o 
  -4  -5   1        2.12        1.16      0.38 o 
  -3  -5   1      118.45      118.70      2.08 o 
  -2  -5   1      383.30      377.33      5.02 o 
  -1  -5   1        0.37        0.59      0.32 o 
   0  -5   1      296.17      309.48      9.20 o 
   1  -5   1       28.42       30.60      1.13 o 
   2  -5   1       45.65       52.78      1.26 o 
   3  -5   1       54.13       62.76      1.18 o 
   4  -5   1        3.99        4.17      0.52 o 
   5  -5   1       62.54       64.60      2.31 o 
   6  -5   1       30.29       28.70      1.47 o 
   7  -5   1        3.84        2.80      1.33 o 
   8  -5   1        3.96        4.12      1.20 o 
   9  -5   1        0.40        1.20      0.97 o 
  -9  -4   1        6.55        5.47      1.74 o 
  -8  -4   1        1.88        3.37      1.00 o 
  -7  -4   1        3.19        4.82      1.44 o 
  -6  -4   1        5.33        4.73      0.88 o 
  -5  -4   1       21.84       21.64      0.84 o 
  -4  -4   1       14.57       17.20      0.69 o 
  -3  -4   1       50.82       52.09      1.26 o 
  -2  -4   1        1.21        2.32      0.32 o 
  -1  -4   1      392.21      411.65      5.74 o 
   0  -4   1        5.98        5.84      0.50 o 
   1  -4   1       96.52      111.16      1.88 o 
   2  -4   1       91.55       98.95      1.73 o 
   3  -4   1       28.02       27.91      0.71 o 
   4  -4   1        3.49        5.88      0.45 o 
   5  -4   1        6.90        6.10      0.89 o 
   6  -4   1        3.22        4.91      0.69 o 
   7  -4   1       18.78       15.95      1.04 o 
   8  -4   1        2.36        2.78      0.94 o 
  -9  -3   1        0.70        1.53      1.17 o 
  -8  -3   1        0.28        0.67      0.67 o 
  -7  -3   1       20.64       24.82      1.57 o 
  -6  -3   1        0.00        0.33      0.36 o 
  -5  -3   1       27.91       26.32      0.71 o 
  -4  -3   1      108.88      105.65      1.68 o 
  -3  -3   1       29.69       27.23      0.76 o 
  -2  -3   1      894.79      977.63      9.20 o 
  -1  -3   1      503.15      522.42      6.06 o 
   0  -3   1        7.91       10.80      0.72 o 
   1  -3   1      679.19      719.76      7.39 o 
   2  -3   1       57.87       64.05      0.87 o 
   3  -3   1       53.56       50.85      0.98 o 
   4  -3   1       28.99       26.26      0.83 o 
   5  -3   1       11.08       10.30      0.63 o 
   6  -3   1        3.29        2.50      0.40 o 
   7  -3   1        8.12        8.70      0.71 o 
   8  -3   1        8.93        9.90      2.04 o 
  -9  -2   1        2.64        2.16      1.12 o 
  -8  -2   1        5.26        7.33      1.28 o 
  -7  -2   1        0.07        0.80      0.50 o 
  -6  -2   1        9.97        9.10      0.89 o 
  -5  -2   1        5.00        2.90      0.75 o 
  -4  -2   1       11.96       11.57      0.76 o 
  -3  -2   1       91.20       82.01      1.52 o 
  -2  -2   1       92.30       88.83      1.30 o 
  -1  -2   1       12.49       14.57      0.42 o 
   0  -2   1        4.24        5.62      0.24 o 
   1  -2   1     1012.92     1068.11      8.51 o 
   2  -2   1       73.02       82.90      0.94 o 
   3  -2   1      149.53      153.69      1.61 o 
   4  -2   1        2.53        2.46      0.25 o 
   5  -2   1        7.05        5.81      0.31 o 
   6  -2   1        3.65        4.81      0.37 o 
   7  -2   1        0.16        0.20      0.34 o 
   8  -2   1        9.28       10.67      0.84 o 
   9  -2   1        4.83        7.15      3.43 o 
  -9  -1   1       11.74       12.15      3.57 o 
  -8  -1   1        0.82        1.40      0.79 o 
  -7  -1   1        1.14        2.08      0.50 o 
  -6  -1   1       65.87       65.28      1.86 o 
  -5  -1   1       81.27       71.27      1.27 o 
  -4  -1   1       26.78       30.89      0.74 o 
  -3  -1   1      130.39      114.61      1.29 o 
  -2  -1   1      824.42      894.48     10.00 o 
  -1  -1   1      240.34      210.70      1.85 o 
   0  -1   1     1876.53     1799.64     25.37 o 
   1  -1   1      746.78      740.84      5.72 o 
   2  -1   1      153.23      122.41      1.16 o 
   3  -1   1       97.72      101.80      1.17 o 
   4  -1   1        0.64        0.95      0.17 o 
   5  -1   1       10.01       10.52      0.36 o 
   6  -1   1      204.03      175.20      2.56 o 
   7  -1   1       84.82       71.51      1.95 o 
   8  -1   1        5.46        5.41      1.05 o 
   9  -1   1       10.48        8.41      3.63 o 
 -10   0   1        0.64        0.53      2.14 o 
  -9   0   1        0.34       -1.05      1.50 o 
  -8   0   1        2.59        3.27      0.76 o 
  -7   0   1       10.50        8.10      0.66 o 
  -6   0   1        4.53        5.73      0.49 o 
  -5   0   1      344.52      309.68      4.76 o 
  -4   0   1       57.52       64.17      2.79 o 
  -3   0   1      990.98     1087.96     18.48 o 
  -2   0   1       71.00       62.21      1.15 o 
  -1   0   1     1283.58     1358.69     11.02 o 
   0   0   1      718.62      343.74     33.04 o 
   1   0   1      290.33      290.14      2.33 o 
   2   0   1      412.70      423.26      3.77 o 
   3   0   1      272.96      317.63      3.18 o 
   4   0   1      101.79       94.67      1.34 o 
   5   0   1       12.07       15.44      0.52 o 
   6   0   1       88.78       77.36      2.74 o 
   7   0   1        9.09        7.94      0.76 o 
   8   0   1        1.25        2.60      1.18 o 
   9   0   1       70.53       74.21      3.39 o 
 -10   1   1       24.64       26.30      5.00 o 
  -9   1   1        5.02        6.89      2.64 o 
  -8   1   1        8.35        4.75      2.25 o 
  -7   1   1        2.43        4.66      1.79 o 
  -6   1   1       45.42       46.25      4.04 o 
  -5   1   1        4.67        1.44      1.35 o 
  -4   1   1      220.68      241.66      8.84 o 
  -3   1   1     1141.39     1213.84     31.86 o 
  -2   1   1      138.85      154.55      2.08 o 
  -1   1   1     3093.35     3029.36     28.38 o 
   0   1   1        2.63        7.02      0.16 o 
   1   1   1      590.71      556.98      4.35 o 
   2   1   1       21.33       23.12      0.42 o 
   3   1   1       31.88       32.84      0.64 o 
   4   1   1        4.83        5.95      0.32 o 
   5   1   1      196.12      170.56      2.94 o 
   6   1   1      156.82      143.65      3.32 o 
   7   1   1        0.10        0.01      0.57 o 
   8   1   1        1.20        0.32      0.58 o 
   9   1   1       14.10       17.65      1.97 o 
  -9   2   1        8.72        6.88      2.69 o 
  -8   2   1       55.03       50.11      5.30 o 
  -7   2   1        1.34        2.32      1.61 o 
  -6   2   1        3.02       -0.43      1.08 o 
  -5   2   1       59.10       55.75      4.10 o 
  -4   2   1       32.23       33.62      0.69 o 
  -3   2   1        2.78        1.28      0.32 o 
  -2   2   1     2034.93     2024.01     18.02 o 
  -1   2   1    15691.94    13811.82    269.04 o 
   0   2   1     3352.85     3318.16     31.99 o 
   1   2   1     2343.40     2277.70     21.84 o 
   2   2   1        2.56        5.96      0.31 o 
   3   2   1      384.02      393.71      4.04 o 
   4   2   1       48.31       43.95      1.32 o 
   5   2   1        0.00        0.01      0.39 o 
   6   2   1       46.35       38.72      1.70 o 
   7   2   1        2.09        2.47      0.68 o 
   8   2   1       17.05       22.00      1.84 o 
   9   2   1        0.37        0.26      1.25 o 
  -6   3   1       31.62       30.10      1.05 o 
  -5   3   1       21.18       25.48      0.66 o 
  -4   3   1       35.43       34.41      0.80 o 
  -3   3   1      353.85      355.47      3.93 o 
  -2   3   1      157.79      149.36      1.85 o 
  -1   3   1     2068.66     2216.28     21.53 o 
   0   3   1      334.83      360.74      5.58 o 
   1   3   1      396.20      446.15      5.32 o 
   2   3   1      205.09      224.44      2.78 o 
   3   3   1       93.73       95.48      1.46 o 
   4   3   1       25.64       25.36      1.02 o 
   5   3   1        1.28        0.46      0.38 o 
   6   3   1        4.08        1.21      0.80 o 
   7   3   1        0.92        1.07      0.62 o 
   8   3   1       27.66       33.83      1.68 o 
   9   3   1        7.26        8.58      1.89 o 
  -7   4   1        0.42        0.50      0.39 o 
  -6   4   1       28.72       21.52      1.78 o 
  -5   4   1        2.61        2.28      0.55 o 
  -4   4   1       73.77       78.12      1.87 o 
  -3   4   1      234.91      215.94      3.35 o 
  -2   4   1      303.07      359.11      4.97 o 
  -1   4   1      270.60      288.84      3.77 o 
   0   4   1      597.22      603.92      7.97 o 
   1   4   1      218.70      234.74      3.70 o 
   2   4   1      164.08      161.66      2.39 o 
   3   4   1       24.66       27.09      0.81 o 
   4   4   1       35.73       32.20      1.14 o 
   5   4   1       46.57       35.19      1.43 o 
   6   4   1        3.84        1.87      0.66 o 
   7   4   1        1.00        0.37      0.69 o 
   8   4   1        7.87        7.56      1.03 o 
  -9   5   1       12.98        9.14      1.28 o 
  -8   5   1       14.41       12.30      1.58 o 
  -7   5   1        0.11        0.45      0.82 o 
  -6   5   1        0.00        0.20      0.40 o 
  -5   5   1        0.55        0.81      0.70 o 
  -4   5   1        6.85        5.92      0.56 o 
  -3   5   1       48.54       37.92      1.02 o 
  -2   5   1       78.76       66.29      1.61 o 
  -1   5   1       27.78       34.94      1.03 o 
   0   5   1        1.89        4.46      0.54 o 
   1   5   1        1.47        0.95      0.37 o 
   2   5   1       62.05       56.56      1.46 o 
   3   5   1        0.10        0.23      0.31 o 
   4   5   1       35.12       30.01      1.22 o 
   5   5   1        2.89        2.04      0.63 o 
   6   5   1       26.03       22.58      1.75 o 
   7   5   1       16.71       15.71      1.37 o 
   8   5   1        2.04        2.19      1.11 o 
  -9   6   1        1.19        2.95      1.31 o 
  -8   6   1        3.10        4.58      0.84 o 
  -7   6   1        0.13        1.18      0.55 o 
  -6   6   1        0.57        0.42      0.49 o 
  -5   6   1        5.40        5.68      0.62 o 
  -4   6   1      124.88      118.22      2.74 o 
  -3   6   1        0.20       -0.41      0.41 o 
  -2   6   1       28.17       30.31      1.19 o 
  -1   6   1       92.26       94.38      1.95 o 
   0   6   1        0.45        0.47      0.40 o 
   1   6   1       21.10       17.01      1.02 o 
   2   6   1      226.96      211.47      4.22 o 
   3   6   1       17.79       15.41      0.88 o 
   4   6   1       10.92       12.86      0.99 o 
   5   6   1        0.53        0.32      0.52 o 
   6   6   1        6.22        8.26      0.96 o 
   7   6   1        8.25        7.86      1.15 o 
   8   6   1        0.97       -1.50      1.73 o 
  -9   7   1        4.34        3.19      1.64 o 
  -8   7   1        0.01        1.88      0.70 o 
  -7   7   1        0.02        1.19      0.65 o 
  -6   7   1        9.56        8.53      1.15 o 
  -5   7   1        2.96        3.17      0.63 o 
  -4   7   1       34.39       33.14      1.51 o 
  -3   7   1       16.35       14.86      0.97 o 
  -2   7   1       14.21       16.65      1.03 o 
  -1   7   1       13.44       11.25      1.03 o 
   0   7   1      100.50      102.02      2.59 o 
   1   7   1        6.32        5.78      0.79 o 
   2   7   1      349.36      340.19      5.16 o 
   3   7   1       43.40       35.19      1.34 o 
   4   7   1        7.72        7.36      0.81 o 
   5   7   1        1.80        1.13      0.61 o 
   6   7   1       13.69       11.73      1.53 o 
   7   7   1        0.32        1.56      1.03 o 
  -9   8   1        5.28        5.57      2.10 o 
  -8   8   1       14.97       20.44      1.80 o 
  -7   8   1        3.11        3.47      1.02 o 
  -6   8   1        0.78        1.70      0.74 o 
  -5   8   1        3.20        3.46      0.72 o 
  -4   8   1       19.15       20.74      1.58 o 
  -3   8   1       17.33       16.30      1.31 o 
  -2   8   1       66.08       56.74      2.09 o 
  -1   8   1       82.02       79.43      2.60 o 
   0   8   1        2.04        4.46      1.05 o 
   1   8   1        4.96        4.35      0.74 o 
   2   8   1        1.26        1.60      0.57 o 
   3   8   1        0.23       -0.49      0.49 o 
   4   8   1        2.11        1.65      0.62 o 
   5   8   1        0.26        0.37      0.59 o 
   6   8   1        0.03       -0.24      0.96 o 
  -8   9   1        1.19        2.16      1.15 o 
  -7   9   1        3.43        2.28      1.23 o 
  -6   9   1        2.48        2.31      1.25 o 
  -5   9   1        5.64        4.93      1.03 o 
  -4   9   1        7.29        6.15      1.17 o 
  -3   9   1        1.24        1.81      2.28 o 
  -2   9   1        5.17        3.93      1.22 o 
  -1   9   1       19.31       16.44      1.68 o 
   0   9   1       49.94       49.19      2.24 o 
   1   9   1      109.65      111.30      3.45 o 
   2   9   1        0.79        1.66      0.73 o 
   3   9   1       19.45       17.13      1.30 o 
   4   9   1        7.83        9.33      1.31 o 
   5   9   1        0.35        0.62      0.86 o 
   6   9   1        0.11        0.75      1.38 o 
  -8  10   1        0.31        0.05      1.18 o 
  -7  10   1        0.06        1.18      1.12 o 
  -6  10   1        2.13        3.55      1.21 o 
  -5  10   1        6.96        4.18      1.37 o 
  -4  10   1        0.00        0.73      0.82 o 
  -3  10   1        0.73       -1.13      2.23 o 
  -2  10   1        0.38       -0.05      0.66 o 
  -1  10   1       11.57       12.14      1.41 o 
   0  10   1       31.81       30.18      2.24 o 
   1  10   1      121.74      138.35      3.62 o 
   2  10   1        5.02        4.07      0.96 o 
   3  10   1       23.25       25.93      2.50 o 
   4  10   1        8.39        9.17      1.60 o 
   5  10   1        1.17        1.84      1.04 o 
  -7  11   1        0.46        1.93      1.34 o 
  -6  11   1        0.01        1.12      1.15 o 
  -5  11   1        0.34        0.92      0.87 o 
  -4  11   1        0.03       -0.87      0.87 o 
  -3  11   1       17.52       17.67      2.76 o 
  -2  11   1        2.05        1.00      1.19 o 
  -1  11   1        9.96       12.68      1.54 o 
   0  11   1        1.52        2.34      0.97 o 
   1  11   1        1.13        0.39      0.80 o 
   2  11   1        2.31        2.14      1.23 o 
   3  11   1        1.57        0.98      1.31 o 
   4  11   1        0.77        0.42      1.84 o 
  -6  12   1        0.02       -0.06      1.29 o 
  -5  12   1        0.55        0.95      1.89 o 
  -4  12   1        0.76        2.64      1.32 o 
  -3  12   1        4.63        3.31      1.38 o 
  -2  12   1        1.63        3.67      1.42 o 
  -1  12   1        6.88       11.10      1.69 o 
   0  12   1       13.26       12.90      1.80 o 
   1  12   1        0.21       -0.87      0.87 o 
   2  12   1        0.05        0.71      1.05 o 
   3  12   1        0.60       -0.86      1.20 o 
  -5  13   1        2.65        4.48      2.05 o 
  -4  13   1        1.48        3.10      2.17 o 
  -3  13   1        4.92        6.97      2.51 o 
  -2  13   1        2.88        2.67      2.14 o 
  -1  13   1        0.00        1.56      2.40 o 
   0  13   1        7.14        4.99      1.86 o 
   1  13   1        4.89        9.10      3.42 o 
   2  13   1        1.20        2.13      2.63 o 
  -2  14   1        5.48        8.76      3.02 o 
   0 -14   2        0.14        0.47      2.08 o 
   1 -14   2        0.09        0.50      1.91 o 
   2 -14   2        3.61        0.82      1.97 o 
   3 -14   2        2.16        2.49      2.13 o 
  -2 -13   2        6.61        6.50      2.98 o 
  -1 -13   2        6.91        9.25      1.78 o 
   0 -13   2        3.56        5.52      1.39 o 
   1 -13   2        0.82       -0.90      1.13 o 
   2 -13   2        0.25       -0.53      1.21 o 
   3 -13   2        0.27        3.72      2.35 o 
   4 -13   2        6.47        8.87      2.06 o 
   5 -13   2        6.97        3.05      1.87 o 
  -4 -12   2       15.37       17.64      2.79 o 
  -3 -12   2       15.83       17.36      2.04 o 
  -2 -12   2        1.24        1.81      1.50 o 
  -1 -12   2        3.51        5.60      1.31 o 
   0 -12   2        0.24       -0.85      0.93 o 
   1 -12   2        1.25        1.74      1.04 o 
   2 -12   2        1.11        2.25      1.35 o 
   3 -12   2        2.41        1.32      1.45 o 
   4 -12   2        1.13        0.71      1.81 o 
   5 -12   2        0.05        0.18      0.89 o 
   6 -12   2        0.10        0.87      1.38 o 
  -5 -11   2        0.47       -0.35      1.56 o 
  -4 -11   2        0.22        1.56      1.11 o 
  -3 -11   2        0.01        1.05      0.93 o 
  -2 -11   2        3.90        4.22      1.48 o 
  -1 -11   2        1.69       -0.67      0.79 o 
   0 -11   2        0.01       -0.65      0.80 o 
   1 -11   2       10.17       10.73      1.47 o 
   2 -11   2        3.83        5.28      1.36 o 
   3 -11   2        0.24       -0.08      0.91 o 
   4 -11   2        0.06        0.39      0.85 o 
   5 -11   2        0.97        1.79      1.01 o 
   6 -11   2        0.22       -0.39      1.14 o 
   7 -11   2        0.76        0.87      1.29 o 
  -6 -10   2        0.00        2.63      1.31 o 
  -5 -10   2        0.53       -0.90      1.62 o 
  -4 -10   2        7.10        5.97      1.10 o 
  -3 -10   2        1.64        0.18      0.83 o 
  -2 -10   2        8.44       10.75      1.40 o 
  -1 -10   2        7.25        7.73      1.29 o 
   0 -10   2       15.84       16.73      1.58 o 
   1 -10   2       47.14       48.31      2.40 o 
   2 -10   2       25.50       24.53      2.66 o 
   3 -10   2        1.67        1.81      0.96 o 
   4 -10   2       14.97       15.46      1.72 o 
   5 -10   2        2.46        1.54      0.90 o 
   6 -10   2        2.34        1.03      1.11 o 
   7 -10   2        0.14       -0.02      1.08 o 
   8 -10   2        0.34        1.11      1.34 o 
  -6  -9   2       26.52       29.83      2.25 o 
  -5  -9   2        5.68        4.69      1.15 o 
  -4  -9   2        5.55        6.22      1.25 o 
  -3  -9   2        7.84        6.87      1.20 o 
  -2  -9   2        1.25        0.63      0.77 o 
  -1  -9   2        4.77        4.96      1.20 o 
   0  -9   2        0.43        0.60      0.68 o 
   1  -9   2        9.42        9.63      1.17 o 
   2  -9   2        5.48        6.09      0.98 o 
   3  -9   2        7.00        6.04      1.17 o 
   4  -9   2        7.65        5.88      1.58 o 
   5  -9   2        0.36        0.18      0.70 o 
   6  -9   2        0.94        2.14      1.25 o 
   7  -9   2        6.08        8.35      1.87 o 
   8  -9   2        6.69        6.97      1.84 o 
  -7  -8   2       22.52       26.26      2.42 o 
  -6  -8   2        0.36        1.31      0.82 o 
  -5  -8   2        6.89        4.09      0.89 o 
  -4  -8   2        8.98        6.73      1.53 o 
  -3  -8   2       14.63       15.14      1.16 o 
  -2  -8   2      233.47      235.27      5.16 o 
  -1  -8   2       59.56       58.66      2.28 o 
   0  -8   2       52.53       52.75      2.09 o 
   1  -8   2       33.51       35.28      1.69 o 
   2  -8   2       31.77       33.45      1.62 o 
   3  -8   2        1.30        0.79      0.63 o 
   4  -8   2       20.76       18.15      1.33 o 
   5  -8   2        4.03        4.20      0.88 o 
   6  -8   2        3.43        4.40      1.05 o 
   7  -8   2       10.89       14.01      1.62 o 
   8  -8   2       11.63       11.70      2.35 o 
  -8  -7   2        0.47        1.23      1.81 o 
  -7  -7   2       32.41       38.02      4.28 o 
  -6  -7   2        6.81        2.88      0.78 o 
  -5  -7   2        0.19        0.69      0.62 o 
  -4  -7   2       75.05       69.25      2.30 o 
  -3  -7   2      378.56      360.66      5.93 o 
  -2  -7   2      274.02      262.18      4.72 o 
  -1  -7   2       48.29       57.10      1.86 o 
   0  -7   2       11.43       10.15      0.90 o 
   1  -7   2      222.37      233.07      6.64 o 
   2  -7   2        3.47        2.62      0.56 o 
   3  -7   2       12.97       14.37      0.84 o 
   4  -7   2      213.83      209.10      6.40 o 
   5  -7   2       25.11       24.44      1.30 o 
   6  -7   2        1.83        2.18      0.80 o 
   7  -7   2        1.83        2.50      0.93 o 
   8  -7   2        0.21        0.65      0.81 o 
   9  -7   2        0.00       -0.35      1.34 o 
  -8  -6   2        0.50        1.32      1.23 o 
  -7  -6   2        1.76        3.20      1.91 o 
  -6  -6   2        0.29       -0.52      0.52 o 
  -5  -6   2       20.68       18.80      1.27 o 
  -4  -6   2       31.77       28.77      1.46 o 
  -3  -6   2      261.34      257.94      4.08 o 
  -2  -6   2       17.10       15.02      1.00 o 
  -1  -6   2      323.88      357.71      5.60 o 
   0  -6   2      286.31      314.35      5.63 o 
   1  -6   2        8.94        8.88      0.75 o 
   2  -6   2       74.01       81.94      1.98 o 
   3  -6   2       19.10       17.79      0.83 o 
   4  -6   2      124.74      120.93      2.84 o 
   5  -6   2        7.73        9.82      0.79 o 
   6  -6   2       63.47       59.18      3.27 o 
   7  -6   2       37.91       38.00      1.98 o 
   8  -6   2        0.05       -0.19      1.03 o 
   9  -6   2        0.79       -0.32      1.29 o 
  -8  -5   2        5.88        5.25      1.59 o 
  -7  -5   2        0.04       -0.16      0.70 o 
  -6  -5   2       58.55       56.45      2.13 o 
  -5  -5   2        2.57        0.89      0.45 o 
  -4  -5   2      286.67      273.44      4.75 o 
  -3  -5   2       16.65       15.96      0.86 o 
  -2  -5   2       81.17       84.72      2.01 o 
  -1  -5   2      110.78      118.64      2.44 o 
   0  -5   2       11.65        7.25      0.63 o 
   1  -5   2      222.69      222.79      3.26 o 
   2  -5   2       26.49       25.97      0.75 o 
   3  -5   2       68.62       75.55      1.25 o 
   4  -5   2        6.33        5.57      0.54 o 
   5  -5   2        0.25        0.24      0.28 o 
   6  -5   2       27.66       26.10      1.48 o 
   7  -5   2       70.02       68.08      2.50 o 
   8  -5   2        4.66        2.63      1.28 o 
   9  -5   2        1.45        3.05      1.12 o 
  -9  -4   2        0.75        1.81      1.37 o 
  -8  -4   2        2.15        4.07      0.91 o 
  -7  -4   2        0.76        0.51      0.65 o 
  -6  -4   2       65.33       69.85      2.49 o 
  -5  -4   2       12.36        8.31      0.65 o 
  -4  -4   2      325.80      326.60      4.55 o 
  -3  -4   2       16.72       17.92      0.72 o 
  -2  -4   2        7.12        9.02      0.55 o 
  -1  -4   2      159.89      167.89      2.88 o 
   0  -4   2        0.29        0.20      0.22 o 
   1  -4   2       14.98       12.03      0.53 o 
   2  -4   2        0.52        0.43      0.20 o 
   3  -4   2       15.49       17.71      0.67 o 
   4  -4   2       14.05       16.47      0.63 o 
   5  -4   2        7.25        6.68      0.69 o 
   6  -4   2       32.58       35.47      1.57 o 
   7  -4   2       44.32       43.64      2.44 o 
   8  -4   2        5.02        6.53      1.26 o 
   9  -4   2        5.06        7.74      1.29 o 
  -9  -3   2        0.50       -0.87      1.68 o 
  -8  -3   2        1.18        1.17      0.72 o 
  -7  -3   2        2.54        2.48      0.80 o 
  -6  -3   2       37.58       31.20      1.54 o 
  -5  -3   2        4.72        2.45      0.33 o 
  -4  -3   2       75.54       76.05      1.34 o 
  -3  -3   2      798.05      849.67      8.83 o 
  -2  -3   2      154.72      192.12      2.47 o 
  -1  -3   2      585.84      627.00      6.55 o 
   0  -3   2       44.85       32.90      0.70 o 
   1  -3   2      417.27      442.03      4.35 o 
   2  -3   2      208.91      235.92      2.76 o 
   3  -3   2      137.30      150.98      1.57 o 
   4  -3   2       69.92       81.36      1.34 o 
   5  -3   2       49.16       46.50      1.28 o 
   6  -3   2        0.61        0.37      0.64 o 
   7  -3   2       18.64       17.08      0.92 o 
   8  -3   2        0.16        1.46      0.74 o 
   9  -3   2        1.92        2.58      0.96 o 
  -9  -2   2        2.10       -0.44      0.93 o 
  -8  -2   2        0.92        2.35      0.69 o 
  -7  -2   2        0.08       -0.29      0.43 o 
  -6  -2   2        4.26        4.38      0.68 o 
  -5  -2   2      125.13      116.32      2.27 o 
  -4  -2   2       38.78       38.71      0.83 o 
  -3  -2   2      107.83      128.13      2.05 o 
  -2  -2   2      536.88      639.96      6.67 o 
  -1  -2   2     1145.43     1221.58     11.06 o 
   0  -2   2     1092.32     1133.83     10.29 o 
   1  -2   2        2.14        0.81      0.15 o 
   2  -2   2       10.27        9.58      0.27 o 
   3  -2   2        5.15        6.79      0.36 o 
   4  -2   2      127.62      127.07      1.71 o 
   5  -2   2      109.90      111.93      1.70 o 
   6  -2   2        8.23        8.81      0.73 o 
   7  -2   2        0.08        0.66      0.39 o 
   8  -2   2        0.03        0.27      0.58 o 
   9  -2   2        0.21        0.81      1.62 o 
  -9  -1   2        2.91        1.64      0.88 o 
  -8  -1   2        2.61        2.81      1.66 o 
  -7  -1   2        0.03        0.67      0.42 o 
  -6  -1   2      148.76      126.92      3.83 o 
  -5  -1   2        0.52        0.53      0.25 o 
  -4  -1   2       45.16       41.38      0.88 o 
  -3  -1   2        0.55        1.59      0.20 o 
  -2  -1   2      298.20      298.33      2.77 o 
  -1  -1   2      402.53      420.66      3.35 o 
   0  -1   2       57.94       68.57      0.73 o 
   1  -1   2      714.11      748.02      5.31 o 
   2  -1   2      449.08      452.70      3.67 o 
   3  -1   2        1.64        3.36      0.21 o 
   4  -1   2       10.24        9.36      0.38 o 
   5  -1   2      376.93      353.76      4.15 o 
   6  -1   2       55.01       57.96      1.87 o 
   7  -1   2        1.45        1.34      0.40 o 
   8  -1   2        3.20        4.83      2.30 o 
   9  -1   2       10.98       11.78      3.99 o 
 -10   0   2        6.90       12.12      3.69 o 
  -9   0   2        5.43        9.51      2.98 o 
  -8   0   2        4.38        2.41      2.07 o 
  -7   0   2       32.14       31.69      1.17 o 
  -6   0   2       65.57       54.82      1.48 o 
  -5   0   2       11.21       13.04      0.43 o 
  -4   0   2      251.50      240.39      2.65 o 
  -3   0   2        1.11        2.26      0.17 o 
  -2   0   2      108.73      132.67      1.33 o 
  -1   0   2      580.78      578.15      3.97 o 
   0   0   2       25.69       19.11      0.29 o 
   1   0   2     1022.61     1029.99      7.20 o 
   2   0   2      313.70      299.92      2.54 o 
   3   0   2      179.47      174.02      1.86 o 
   4   0   2       20.13       19.48      0.55 o 
   5   0   2       43.08       38.78      0.93 o 
   6   0   2       69.98       68.22      1.76 o 
   7   0   2        5.97        6.50      0.82 o 
   8   0   2        6.33        6.49      1.34 o 
   9   0   2        1.04        3.69      1.25 o 
 -10   1   2        5.18        2.66      2.66 o 
  -9   1   2        1.02        0.03      1.53 o 
  -8   1   2       18.49       21.21      3.69 o 
  -7   1   2        1.64        0.84      1.26 o 
  -6   1   2        7.43        8.41      2.10 o 
  -5   1   2        1.70        0.87      1.31 o 
  -4   1   2        0.99        3.15      0.22 o 
  -3   1   2      245.41      266.25      2.86 o 
  -2   1   2      262.40      315.53      3.03 o 
  -1   1   2      139.23      137.92      1.21 o 
   0   1   2      158.61      149.82      1.34 o 
   1   1   2      931.82      893.20      6.94 o 
   2   1   2       76.79       71.58      1.02 o 
   3   1   2      245.62      266.70      2.39 o 
   4   1   2       55.73       54.31      0.93 o 
   5   1   2       74.24       62.24      1.60 o 
   6   1   2       93.07       80.41      2.42 o 
   7   1   2        0.03        0.70      0.56 o 
   8   1   2       29.62       29.91      2.15 o 
   9   1   2        8.59       10.89      2.41 o 
  -9   2   2        0.65        3.23      2.13 o 
  -8   2   2        0.64        2.23      1.79 o 
  -7   2   2        0.60        2.63      1.46 o 
  -6   2   2        0.15        0.74      1.02 o 
  -5   2   2       48.05       46.60      0.81 o 
  -4   2   2      608.47      619.15      6.70 o 
  -3   2   2       10.13       19.32      0.40 o 
  -2   2   2       69.50       66.17      0.78 o 
  -1   2   2     2732.42     2677.79     22.39 o 
   0   2   2      196.45      202.16      2.21 o 
   1   2   2      663.80      650.55      6.21 o 
   2   2   2        4.89        4.37      0.31 o 
   3   2   2        8.28        7.36      0.41 o 
   4   2   2       66.39       49.56      1.08 o 
   5   2   2       36.57       34.57      1.66 o 
   6   2   2       19.65       15.94      1.22 o 
   7   2   2       15.30       15.49      1.34 o 
   8   2   2       56.54       56.99      4.33 o 
   9   2   2       51.20       64.49      3.91 o 
  -7   3   2       23.44       21.34      0.89 o 
  -6   3   2        7.12        5.02      0.39 o 
  -5   3   2        7.97        9.94      0.40 o 
  -4   3   2      221.52      212.99      2.44 o 
  -3   3   2      216.34      226.26      2.60 o 
  -2   3   2     1232.03     1221.10     13.34 o 
  -1   3   2       17.48       24.42      0.72 o 
   0   3   2       41.18       54.43      1.04 o 
   1   3   2       76.48       88.15      1.50 o 
   2   3   2      102.09      121.49      1.79 o 
   3   3   2        4.81        4.03      0.38 o 
   4   3   2       70.25       67.10      1.40 o 
   5   3   2      227.41      200.04      3.67 o 
   6   3   2        4.39        4.15      0.89 o 
   7   3   2        5.62        5.49      1.05 o 
   8   3   2       46.11       51.38      2.51 o 
  -8   4   2        2.08        1.26      0.68 o 
  -7   4   2        0.67        0.61      0.37 o 
  -6   4   2       12.52       15.17      0.96 o 
  -5   4   2       27.43       21.40      0.76 o 
  -4   4   2       78.63       80.35      2.59 o 
  -3   4   2      410.27      400.89      5.74 o 
  -2   4   2     2835.71     2983.68     36.07 o 
  -1   4   2      981.83     1101.65     13.76 o 
   0   4   2      657.35      674.43      7.92 o 
   1   4   2       26.14       33.54      1.27 o 
   2   4   2       39.02       28.43      0.90 o 
   3   4   2       87.49       82.19      1.64 o 
   4   4   2        5.93        2.59      0.51 o 
   5   4   2       72.62       66.31      2.74 o 
   6   4   2        8.52        6.51      1.07 o 
   7   4   2       32.81       33.08      2.13 o 
   8   4   2        3.76        3.95      1.64 o 
  -9   5   2       14.56       15.52      1.64 o 
  -8   5   2        3.44        3.64      1.11 o 
  -7   5   2        7.48        7.97      1.12 o 
  -6   5   2       26.18       28.78      1.45 o 
  -5   5   2        3.11        2.42      0.41 o 
  -4   5   2        0.17        0.72      0.34 o 
  -3   5   2        4.69        6.35      0.86 o 
  -2   5   2      109.22      121.42      2.13 o 
  -1   5   2       65.35       56.86      1.53 o 
   0   5   2      131.83      137.84      2.71 o 
   1   5   2      220.07      211.99      3.31 o 
   2   5   2        3.55        2.49      0.44 o 
   3   5   2        0.47        0.26      0.36 o 
   4   5   2        6.74        5.92      0.73 o 
   5   5   2        0.16        0.50      0.49 o 
   6   5   2       29.29       35.18      2.18 o 
   7   5   2       23.45       30.08      2.23 o 
   8   5   2        0.74        1.48      0.83 o 
  -9   6   2       10.82       11.69      1.75 o 
  -8   6   2        2.56        2.92      0.77 o 
  -7   6   2        0.00        1.28      0.84 o 
  -6   6   2        1.18        0.52      0.52 o 
  -5   6   2       12.46       10.76      0.81 o 
  -4   6   2       82.97       77.04      1.87 o 
  -3   6   2      444.38      459.64      6.65 o 
  -2   6   2       11.09       11.64      0.73 o 
  -1   6   2       36.75       33.31      1.28 o 
   0   6   2       40.69       43.52      1.51 o 
   1   6   2        3.62        2.12      0.48 o 
   2   6   2       69.33       68.49      1.98 o 
   3   6   2        8.92        6.61      0.69 o 
   4   6   2        2.43        2.67      0.64 o 
   5   6   2        7.79        5.56      0.92 o 
   6   6   2       19.32       25.80      3.07 o 
   7   6   2        3.21        2.39      1.67 o 
  -9   7   2        1.03        1.75      1.44 o 
  -8   7   2        1.16        3.41      0.84 o 
  -7   7   2        0.01        1.04      0.66 o 
  -6   7   2        1.15        0.25      0.56 o 
  -5   7   2        1.12        1.42      0.85 o 
  -4   7   2       17.12       13.64      1.09 o 
  -3   7   2      103.67      104.40      2.92 o 
  -2   7   2        5.11        4.25      0.74 o 
  -1   7   2        0.04       -0.39      0.39 o 
   0   7   2        0.55        0.34      0.53 o 
   1   7   2       21.45       19.41      1.10 o 
   2   7   2        0.58        0.82      0.50 o 
   3   7   2        0.20        0.08      0.55 o 
   4   7   2        0.42        0.34      0.60 o 
   5   7   2       24.32       24.95      2.49 o 
   6   7   2        0.19        0.60      0.99 o 
   7   7   2        2.48        3.55      1.12 o 
  -9   8   2        0.00        1.72      1.67 o 
  -8   8   2        0.15        0.98      0.89 o 
  -7   8   2        2.39        1.77      0.91 o 
  -6   8   2        1.19        1.01      0.58 o 
  -5   8   2        0.11       -0.01      0.54 o 
  -4   8   2        0.48        0.00      0.60 o 
  -3   8   2        9.28        8.13      0.98 o 
  -2   8   2        5.48        4.24      0.82 o 
  -1   8   2       41.25       33.53      1.51 o 
   0   8   2        1.04        0.19      0.45 o 
   1   8   2       10.32       11.16      0.96 o 
   2   8   2       15.58       15.64      1.23 o 
   3   8   2        5.18        4.93      0.91 o 
   4   8   2        0.14       -0.53      0.53 o 
   5   8   2        3.51        1.75      0.79 o 
   6   8   2        0.16        0.94      0.89 o 
  -8   9   2        0.16       -0.76      1.09 o 
  -7   9   2        2.50        1.99      1.21 o 
  -6   9   2        4.95        4.92      2.76 o 
  -5   9   2        4.55        5.62      1.10 o 
  -4   9   2        1.11       -0.40      0.64 o 
  -3   9   2        7.19        4.81      1.13 o 
  -2   9   2       26.25       24.56      1.66 o 
  -1   9   2        0.05        0.13      0.63 o 
   0   9   2        0.02       -0.38      0.48 o 
   1   9   2        5.00        3.29      0.72 o 
   2   9   2       12.80       11.04      1.09 o 
   3   9   2        0.08       -0.60      0.60 o 
   4   9   2        0.43       -0.71      0.71 o 
   5   9   2        0.16        0.39      0.74 o 
  -8  10   2        1.05        1.31      1.38 o 
  -7  10   2        0.38        2.34      1.28 o 
  -6  10   2        0.26       -0.53      0.93 o 
  -5  10   2        0.04        0.30      0.75 o 
  -4  10   2        0.69        2.86      1.01 o 
  -3  10   2        8.71        8.69      1.47 o 
  -2  10   2       13.40       16.06      1.54 o 
  -1  10   2        0.18        0.04      0.70 o 
   0  10   2        4.68        4.19      0.92 o 
   1  10   2       21.39       23.27      1.64 o 
   2  10   2        8.18       10.92      1.56 o 
   3  10   2        1.15        0.66      0.83 o 
   4  10   2        1.04        2.33      1.23 o 
   5  10   2        2.82        3.59      3.11 o 
  -7  11   2        2.16        6.13      1.88 o 
  -6  11   2        0.59        1.35      1.18 o 
  -5  11   2        0.04       -0.80      0.80 o 
  -4  11   2        3.37        2.68      2.40 o 
  -3  11   2        3.38        2.45      1.16 o 
  -2  11   2        0.95       -0.68      1.36 o 
  -1  11   2       18.59       18.90      1.70 o 
   0  11   2       28.06       33.64      2.01 o 
   1  11   2        1.97        2.64      0.96 o 
   2  11   2       19.77       17.92      1.73 o 
   3  11   2        0.23       -0.80      0.80 o 
   4  11   2        0.30        0.87      1.56 o 
  -6  12   2        0.45        1.17      1.40 o 
  -5  12   2        2.63        4.11      1.34 o 
  -4  12   2        2.13        2.04      1.47 o 
  -3  12   2        2.10        3.86      2.22 o 
  -2  12   2        5.17        5.92      1.38 o 
  -1  12   2       10.18       13.90      1.58 o 
   0  12   2       24.26       26.11      3.27 o 
   1  12   2        7.04        9.60      2.53 o 
   2  12   2        5.04        5.43      1.47 o 
   3  12   2        0.25        0.46      1.59 o 
  -5  13   2        0.33        0.84      1.62 o 
  -4  13   2        1.39        1.31      1.79 o 
  -3  13   2        0.12        2.10      2.07 o 
  -2  13   2       24.06       37.17      3.41 o 
  -1  13   2        4.34        5.82      2.66 o 
   0  13   2        3.78        1.33      1.82 o 
   1  13   2        0.19        2.28      2.73 o 
  -1 -14   3        1.13        0.46      2.67 o 
   0 -14   3        1.98        1.37      2.20 o 
   1 -14   3        0.18       -1.70      1.70 o 
   2 -14   3        1.05        3.30      2.08 o 
   3 -14   3        0.09        0.46      2.03 o 
  -3 -13   3        1.82        2.81      1.67 o 
  -2 -13   3       15.91       27.49      4.57 o 
  -1 -13   3        0.86        0.85      1.22 o 
   0 -13   3        0.73        0.50      1.09 o 
   1 -13   3        6.91        5.17      1.65 o 
   2 -13   3        3.38        5.99      2.80 o 
   3 -13   3        2.99        2.54      1.38 o 
   4 -13   3        4.53        7.28      2.21 o 
   5 -13   3        2.97        1.41      1.72 o 
  -4 -12   3        0.00       -0.37      2.57 o 
  -3 -12   3        1.21        1.79      1.15 o 
  -2 -12   3        2.12        0.21      1.45 o 
  -1 -12   3        0.00        0.10      1.21 o 
   0 -12   3        3.68        4.63      1.27 o 
   1 -12   3        1.59        1.08      1.04 o 
   2 -12   3        0.15        1.23      1.21 o 
   3 -12   3        6.23        5.78      1.58 o 
   4 -12   3        5.93        4.16      2.86 o 
   5 -12   3        0.13        1.77      1.02 o 
   6 -12   3        0.54        1.18      1.49 o 
  -5 -11   3        0.95       -0.36      3.33 o 
  -4 -11   3        2.39        0.49      1.25 o 
  -3 -11   3        1.42        1.95      1.02 o 
  -2 -11   3        2.97        3.62      1.14 o 
  -1 -11   3        0.40        0.35      0.90 o 
   0 -11   3        7.28       10.00      1.50 o 
   1 -11   3        0.13        0.56      0.88 o 
   2 -11   3        3.23        0.94      1.47 o 
   3 -11   3        9.03       10.53      2.45 o 
   4 -11   3       10.02       12.30      1.79 o 
   5 -11   3        2.30        2.21      1.03 o 
   6 -11   3        1.06        2.96      1.38 o 
   7 -11   3        1.70        3.30      1.67 o 
  -6 -10   3        9.71       11.46      1.71 o 
  -5 -10   3       24.11       24.33      2.81 o 
  -4 -10   3       27.03       30.96      2.32 o 
  -3 -10   3        6.38        6.35      2.31 o 
  -2 -10   3        0.08       -0.04      0.72 o 
  -1 -10   3        4.07        3.09      0.98 o 
   0 -10   3        5.35        4.51      1.10 o 
   1 -10   3       18.35       18.40      1.61 o 
   2 -10   3        3.59        2.94      0.98 o 
   3 -10   3        7.19        4.58      1.20 o 
   4 -10   3        2.57        3.81      1.15 o 
   5 -10   3        3.81        3.76      1.11 o 
   6 -10   3        0.40        1.00      1.09 o 
   7 -10   3        2.74        2.28      1.50 o 
  -7  -9   3        6.49        8.50      1.96 o 
  -6  -9   3        0.84        0.14      1.19 o 
  -5  -9   3        2.76        0.73      0.88 o 
  -4  -9   3        2.64        2.82      0.99 o 
  -3  -9   3        1.32        1.07      0.77 o 
  -2  -9   3       43.59       36.47      2.52 o 
  -1  -9   3       50.12       49.75      2.24 o 
   0  -9   3        0.48        0.58      0.91 o 
   1  -9   3        0.85        0.48      0.59 o 
   2  -9   3        5.49        3.76      1.10 o 
   3  -9   3        3.38        3.59      0.99 o 
   4  -9   3        8.17        9.28      1.99 o 
   5  -9   3        1.59        1.38      0.77 o 
   6  -9   3        0.02       -0.49      0.82 o 
   7  -9   3        0.70        2.43      1.17 o 
   8  -9   3        1.49        1.14      1.23 o 
  -7  -8   3       12.53       11.76      1.72 o 
  -6  -8   3        0.19       -0.64      0.78 o 
  -5  -8   3        0.30        1.47      1.23 o 
  -4  -8   3        0.07       -0.53      0.53 o 
  -3  -8   3       47.60       48.21      1.83 o 
  -2  -8   3       33.13       33.61      1.86 o 
  -1  -8   3      304.70      315.70      6.27 o 
   0  -8   3       37.58       36.92      2.93 o 
   1  -8   3       25.32       24.73      2.00 o 
   2  -8   3        4.43        4.79      0.74 o 
   3  -8   3        0.59        0.41      0.61 o 
   4  -8   3       47.96       51.99      2.41 o 
   5  -8   3        0.47        1.78      0.71 o 
   6  -8   3        7.06        9.12      1.38 o 
   7  -8   3        0.64        0.43      1.09 o 
   8  -8   3        0.59        0.91      1.15 o 
  -8  -7   3        6.84        8.42      1.58 o 
  -7  -7   3        7.72        3.87      1.16 o 
  -6  -7   3        9.70        9.08      1.11 o 
  -5  -7   3        3.07        2.58      0.92 o 
  -4  -7   3       13.38       16.13      1.27 o 
  -3  -7   3       46.15       38.26      1.47 o 
  -2  -7   3       37.01       35.09      1.54 o 
  -1  -7   3       51.80       53.65      1.82 o 
   0  -7   3       52.62       60.23      2.11 o 
   1  -7   3       20.75       21.89      1.42 o 
   2  -7   3        1.25        0.72      0.43 o 
   3  -7   3        5.31        5.95      0.62 o 
   4  -7   3        5.34        3.74      0.77 o 
   5  -7   3        8.79        9.49      0.95 o 
   6  -7   3       36.62       36.36      4.31 o 
   7  -7   3       27.35       28.47      1.99 o 
   8  -7   3        0.18        0.74      1.46 o 
  -8  -6   3        3.85        3.13      1.09 o 
  -7  -6   3       10.49       10.56      1.67 o 
  -6  -6   3        5.64        4.75      0.90 o 
  -5  -6   3        0.04        0.98      0.59 o 
  -4  -6   3       44.06       48.27      2.07 o 
  -3  -6   3        7.29        7.59      0.77 o 
  -2  -6   3       69.72       70.47      2.00 o 
  -1  -6   3      169.22      180.69      3.48 o 
   0  -6   3      181.11      193.51      4.00 o 
   1  -6   3        6.44        5.10      0.59 o 
   2  -6   3       27.63       28.67      1.24 o 
   3  -6   3       23.36       25.80      1.02 o 
   4  -6   3        2.23        2.82      0.53 o 
   5  -6   3        0.23        0.75      0.51 o 
   6  -6   3       19.37       18.42      1.51 o 
   7  -6   3       20.67       21.28      2.19 o 
   8  -6   3        1.80        1.86      1.21 o 
   9  -6   3        2.94        3.10      1.41 o 
  -9  -5   3        0.42        1.19      1.28 o 
  -8  -5   3        4.67        3.14      1.59 o 
  -7  -5   3       14.99       15.12      1.52 o 
  -6  -5   3        8.29        9.19      1.23 o 
  -5  -5   3      133.12      113.69      2.76 o 
  -4  -5   3      879.13      804.90     11.72 o 
  -3  -5   3       23.12       16.99      0.89 o 
  -2  -5   3      588.74      644.07      8.83 o 
  -1  -5   3      110.13      121.03      2.52 o 
   0  -5   3      277.41      296.22      4.54 o 
   1  -5   3      105.15      100.22      1.76 o 
   2  -5   3        0.04        0.58      0.30 o 
   3  -5   3      115.46      111.71      1.66 o 
   4  -5   3       32.61       31.53      0.98 o 
   5  -5   3       45.66       41.45      1.31 o 
   6  -5   3        0.62        0.52      0.57 o 
   7  -5   3       19.24       19.95      1.49 o 
   8  -5   3        3.40        4.12      1.43 o 
   9  -5   3        3.88        2.32      1.43 o 
  -9  -4   3        0.04        0.98      1.22 o 
  -8  -4   3       14.34       18.05      1.57 o 
  -7  -4   3        5.51        3.37      1.02 o 
  -6  -4   3       16.34       17.45      1.23 o 
  -5  -4   3       37.24       39.79      1.45 o 
  -4  -4   3      301.79      326.15      4.09 o 
  -3  -4   3      120.06      130.24      2.08 o 
  -2  -4   3      108.18      135.74      2.34 o 
  -1  -4   3      216.17      246.44      3.46 o 
   0  -4   3       50.09       52.40      1.45 o 
   1  -4   3      158.10      167.65      2.17 o 
   2  -4   3      119.53      133.59      2.08 o 
   3  -4   3      713.11      759.54      8.86 o 
   4  -4   3      175.72      189.14      2.66 o 
   5  -4   3      114.02      113.25      3.33 o 
   6  -4   3       24.47       25.06      1.47 o 
   7  -4   3        1.44        1.83      0.69 o 
   8  -4   3        0.22        1.32      1.15 o 
   9  -4   3        0.02        2.37      1.11 o 
  -9  -3   3       11.20        8.72      1.80 o 
  -8  -3   3        0.92        1.35      0.69 o 
  -7  -3   3        9.17        9.61      1.05 o 
  -6  -3   3       23.15       21.91      1.47 o 
  -5  -3   3      248.28      238.51      3.45 o 
  -4  -3   3       18.93       19.46      0.68 o 
  -3  -3   3       21.99       27.13      0.81 o 
  -2  -3   3      524.07      562.24      5.61 o 
  -1  -3   3      207.16      243.08      2.99 o 
   0  -3   3       15.86       18.36      0.68 o 
   1  -3   3      214.61      234.81      2.67 o 
   2  -3   3      290.56      304.07      3.10 o 
   3  -3   3       63.54       69.58      1.16 o 
   4  -3   3       31.21       33.77      0.76 o 
   5  -3   3      152.76      149.69      2.97 o 
   6  -3   3      207.54      200.94      3.74 o 
   7  -3   3       13.29       13.26      0.93 o 
   8  -3   3        7.01        9.74      1.18 o 
   9  -3   3        0.11        1.43      1.03 o 
  -9  -2   3        0.04        0.99      0.95 o 
  -8  -2   3       13.27       14.76      1.43 o 
  -7  -2   3       35.33       36.45      1.60 o 
  -6  -2   3       55.57       56.85      3.16 o 
  -5  -2   3       64.39       69.59      1.70 o 
  -4  -2   3      228.54      235.95      3.64 o 
  -3  -2   3        0.59        1.45      0.21 o 
  -2  -2   3      106.76      118.22      1.76 o 
  -1  -2   3      408.02      402.16      4.04 o 
   0  -2   3     3958.32     3892.36     32.19 o 
   1  -2   3       20.42       24.90      0.50 o 
   2  -2   3      153.11      208.22      2.10 o 
   3  -2   3        5.06        4.15      0.25 o 
   4  -2   3        0.15        1.03      0.20 o 
   5  -2   3        1.65        2.02      0.43 o 
   6  -2   3        1.94        1.63      0.52 o 
   7  -2   3        0.04        0.77      0.44 o 
   8  -2   3       11.92       14.07      1.29 o 
   9  -2   3        3.30        1.19      1.25 o 
 -10  -1   3        1.70        3.08      2.40 o 
  -9  -1   3        1.74        2.88      1.01 o 
  -8  -1   3        3.28        2.75      0.88 o 
  -7  -1   3        7.21        6.41      1.25 o 
  -6  -1   3       22.28       20.31      1.15 o 
  -5  -1   3      214.69      198.14      4.13 o 
  -4  -1   3       97.08      104.16      1.46 o 
  -3  -1   3      177.39      200.67      2.03 o 
  -2  -1   3       64.82       88.32      1.03 o 
  -1  -1   3        3.43        5.46      0.23 o 
   0  -1   3     7745.33     7796.69     55.43 o 
   1  -1   3      707.71      774.23      5.84 o 
   2  -1   3       74.11       72.21      0.83 o 
   3  -1   3       26.69       35.25      0.58 o 
   4  -1   3      204.40      208.19      2.11 o 
   5  -1   3        0.09        0.74      0.42 o 
   6  -1   3       21.73       21.83      1.03 o 
   7  -1   3        1.83        2.31      0.53 o 
   8  -1   3        2.23        2.77      1.36 o 
   9  -1   3        1.68        0.99      1.59 o 
 -10   0   3        1.88        1.02      2.16 o 
  -9   0   3        0.01        1.25      1.70 o 
  -8   0   3        2.10        1.53      0.68 o 
  -7   0   3        7.14        5.88      0.62 o 
  -6   0   3        2.69        2.53      0.61 o 
  -5   0   3        7.57        6.79      0.39 o 
  -4   0   3       88.96       99.90      1.55 o 
  -3   0   3      269.38      294.74      2.83 o 
  -2   0   3      517.54      541.40      4.12 o 
  -1   0   3      925.00      956.81      7.38 o 
   0   0   3      522.75      542.39      4.34 o 
   1   0   3        0.11        0.04      0.13 o 
   2   0   3       54.76       67.50      0.92 o 
   3   0   3      173.65      164.92      1.66 o 
   4   0   3       15.81       16.92      0.54 o 
   5   0   3        0.04        0.06      0.38 o 
   6   0   3        9.88        9.59      1.30 o 
   7   0   3        4.53        4.51      0.83 o 
   8   0   3        2.34        2.73      0.77 o 
   9   0   3        0.75       -0.90      1.28 o 
 -10   1   3        0.50       -0.61      2.05 o 
  -9   1   3        0.89        0.90      1.78 o 
  -8   1   3        1.92        2.11      1.66 o 
  -7   1   3        6.18        4.01      1.61 o 
  -6   1   3       43.06       42.70      1.05 o 
  -5   1   3        1.71        1.52      0.22 o 
  -4   1   3       66.93       66.25      1.13 o 
  -3   1   3      146.83      153.44      1.54 o 
  -2   1   3      587.74      560.93      4.25 o 
  -1   1   3      215.91      197.42      1.81 o 
   0   1   3        2.48        3.57      0.27 o 
   1   1   3       87.71       93.65      1.08 o 
   2   1   3      316.09      338.92      3.17 o 
   3   1   3       53.78       60.31      1.27 o 
   4   1   3       84.69       79.77      1.24 o 
   5   1   3       78.82       84.24      1.92 o 
   6   1   3        3.12        3.97      0.89 o 
   7   1   3       10.20       11.75      1.17 o 
   8   1   3        3.96        4.90      1.02 o 
   9   1   3        0.59       -1.15      1.15 o 
  -8   2   3       21.86       18.81      3.55 o 
  -7   2   3        0.69        1.09      0.45 o 
  -6   2   3        0.41        0.70      0.43 o 
  -5   2   3       20.14       18.99      0.52 o 
  -4   2   3        5.19        4.37      0.40 o 
  -3   2   3      302.45      335.81      3.35 o 
  -2   2   3       27.43       26.91      0.63 o 
  -1   2   3      656.95      678.34      5.78 o 
   0   2   3      302.09      296.33      2.96 o 
   1   2   3       73.20       73.67      1.09 o 
   2   2   3      409.73      404.56      3.98 o 
   3   2   3       12.30       14.28      0.52 o 
   4   2   3        8.89        9.50      0.53 o 
   5   2   3       42.53       38.23      1.36 o 
   6   2   3       16.25       17.50      1.36 o 
   7   2   3        0.42        1.54      0.77 o 
   8   2   3       13.81       18.21      1.62 o 
  -8   3   3        1.04        1.73      0.52 o 
  -7   3   3        0.03        0.28      0.43 o 
  -6   3   3        4.36        4.31      0.42 o 
  -5   3   3        0.14       -0.10      0.18 o 
  -4   3   3        1.02        0.57      0.19 o 
  -3   3   3      136.18      142.43      3.55 o 
  -2   3   3      411.38      419.63      4.65 o 
  -1   3   3      516.22      523.85      5.69 o 
   0   3   3      264.70      240.75      3.29 o 
   1   3   3       27.43       25.79      0.76 o 
   2   3   3      254.37      247.92      3.36 o 
   3   3   3       29.13       30.92      0.91 o 
   4   3   3      120.97       99.39      3.18 o 
   5   3   3      283.39      247.34      4.42 o 
   6   3   3        0.40       -0.62      0.62 o 
   7   3   3       33.44       32.85      4.03 o 
   8   3   3       14.09       17.59      1.74 o 
  -8   4   3        0.39        0.73      0.54 o 
  -7   4   3        0.58        0.35      0.65 o 
  -6   4   3       22.87       26.21      1.29 o 
  -5   4   3       43.97       44.60      1.30 o 
  -4   4   3        0.60        0.72      0.22 o 
  -3   4   3        6.84        6.42      0.40 o 
  -2   4   3      499.05      491.64      5.49 o 
  -1   4   3        2.54        2.86      0.38 o 
   0   4   3      682.21      700.56      8.29 o 
   1   4   3      107.97      110.78      2.07 o 
   2   4   3        0.63        0.98      0.33 o 
   3   4   3       38.21       29.90      1.01 o 
   4   4   3       94.23       82.78      2.15 o 
   5   4   3        0.60        1.33      0.57 o 
   6   4   3        0.35        0.74      0.75 o 
   7   4   3      111.42      122.55      4.09 o 
   8   4   3       49.34       57.36      2.94 o 
  -9   5   3        2.32        3.27      0.83 o 
  -8   5   3        0.03        1.86      1.64 o 
  -7   5   3        8.00        6.18      0.79 o 
  -6   5   3        9.60       10.32      1.01 o 
  -5   5   3       95.50       93.21      1.92 o 
  -4   5   3        1.95        1.87      0.54 o 
  -3   5   3      698.20      676.29      7.31 o 
  -2   5   3       32.06       36.46      1.11 o 
  -1   5   3       33.95       31.10      1.66 o 
   0   5   3       37.43       45.61      1.32 o 
   1   5   3       72.10       57.33      1.51 o 
   2   5   3       14.70       13.48      0.78 o 
   3   5   3      252.30      229.61      3.45 o 
   4   5   3       95.21       82.25      2.15 o 
   5   5   3        0.03        0.25      0.58 o 
   6   5   3       13.03       12.17      1.54 o 
   7   5   3        0.07       -0.21      1.00 o 
  -9   6   3        2.74        3.11      1.34 o 
  -8   6   3        0.94        3.72      1.12 o 
  -7   6   3        6.28        9.05      1.27 o 
  -6   6   3        0.16        0.38      0.80 o 
  -5   6   3        0.04       -0.18      0.32 o 
  -4   6   3      303.18      297.56      4.78 o 
  -3   6   3      375.12      400.73      5.39 o 
  -2   6   3       93.10       99.77      2.08 o 
  -1   6   3        3.40        4.13      0.55 o 
   0   6   3       23.80       29.86      1.86 o 
   1   6   3      153.94      138.71      2.71 o 
   2   6   3        4.12        4.10      0.60 o 
   3   6   3       24.00       21.34      1.08 o 
   4   6   3       51.88       50.27      1.82 o 
   5   6   3        5.79        6.98      1.09 o 
   6   6   3       42.51       43.13      2.66 o 
   7   6   3       10.76       12.01      1.77 o 
  -9   7   3        0.94        1.56      1.44 o 
  -8   7   3        1.66        1.08      0.99 o 
  -7   7   3        9.39       10.36      2.98 o 
  -6   7   3        1.51        1.53      0.65 o 
  -5   7   3       17.36       16.99      1.19 o 
  -4   7   3       17.74       20.66      1.14 o 
  -3   7   3        2.41        2.10      0.57 o 
  -2   7   3        3.33        3.30      0.57 o 
  -1   7   3       24.01       26.08      1.28 o 
   0   7   3       54.23       58.29      1.86 o 
   1   7   3       65.12       58.07      1.92 o 
   2   7   3       13.12        9.89      0.99 o 
   3   7   3        2.08        1.82      0.84 o 
   4   7   3        8.29        9.52      1.03 o 
   5   7   3        5.99        6.66      1.19 o 
   6   7   3        7.06        6.53      1.62 o 
  -9   8   3        0.54       -1.18      1.72 o 
  -8   8   3        0.25        0.71      1.28 o 
  -7   8   3        0.03        0.14      0.77 o 
  -6   8   3        4.81        5.03      1.09 o 
  -5   8   3        2.81        2.85      0.86 o 
  -4   8   3       26.17       22.75      1.70 o 
  -3   8   3        4.58        5.50      0.82 o 
  -2   8   3       21.40       16.42      1.05 o 
  -1   8   3       10.69        9.99      0.91 o 
   0   8   3       28.66       28.07      1.51 o 
   1   8   3        0.10       -0.30      0.51 o 
   2   8   3        0.34       -0.03      0.60 o 
   3   8   3       12.28       15.10      1.38 o 
   4   8   3        7.30        8.66      1.45 o 
   5   8   3        0.01        0.29      0.90 o 
   6   8   3        0.65        1.03      1.05 o 
  -8   9   3        0.00        1.67      1.20 o 
  -7   9   3        2.70        1.97      1.02 o 
  -6   9   3        0.41       -0.12      0.69 o 
  -5   9   3        4.29        4.63      1.07 o 
  -4   9   3        0.24        0.08      0.58 o 
  -3   9   3        0.00       -0.20      0.60 o 
  -2   9   3        3.79        3.70      0.82 o 
  -1   9   3        0.44        0.51      0.56 o 
   0   9   3        2.73        3.85      0.75 o 
   1   9   3       11.55       10.47      1.06 o 
   2   9   3        8.44       10.82      1.01 o 
   3   9   3        0.00       -0.56      0.67 o 
   4   9   3        0.06       -0.49      0.79 o 
   5   9   3        2.75        2.95      0.94 o 
  -8  10   3        0.15        3.16      1.35 o 
  -7  10   3        0.15        0.00      0.96 o 
  -6  10   3        0.03       -0.32      0.97 o 
  -5  10   3        0.02        0.20      0.85 o 
  -4  10   3        6.60        7.61      1.22 o 
  -3  10   3        2.21        2.90      1.00 o 
  -2  10   3        4.10        3.79      0.90 o 
  -1  10   3        2.89        2.25      0.88 o 
   0  10   3       13.74       14.50      1.33 o 
   1  10   3        5.71        5.69      1.27 o 
   2  10   3       13.39       13.11      1.33 o 
   3  10   3        2.95        0.68      0.78 o 
   4  10   3        0.16        0.27      1.05 o 
  -7  11   3        0.00        1.91      1.49 o 
  -6  11   3        0.10        0.96      1.05 o 
  -5  11   3        1.71        1.72      2.53 o 
  -4  11   3        2.90        1.35      1.17 o 
  -3  11   3        7.65        9.49      1.45 o 
  -2  11   3        8.02        7.18      1.36 o 
  -1  11   3        1.80        2.69      0.94 o 
   0  11   3        2.03        1.54      1.34 o 
   1  11   3        5.45        6.07      1.26 o 
   2  11   3        1.46        0.41      0.96 o 
   3  11   3        0.25        2.11      1.46 o 
  -6  12   3        0.12       -0.38      1.38 o 
  -5  12   3        0.68        0.36      1.05 o 
  -4  12   3        2.14       -0.15      1.04 o 
  -3  12   3        5.67        5.51      1.37 o 
  -2  12   3        6.09        6.12      1.42 o 
  -1  12   3       20.70       26.96      2.01 o 
   0  12   3        0.51        1.82      1.06 o 
   1  12   3        0.56        1.55      1.47 o 
   2  12   3        0.07       -0.24      1.49 o 
  -4  13   3        0.12       -0.71      1.79 o 
  -3  13   3        1.95        0.15      3.44 o 
  -2  13   3        2.70        2.29      2.08 o 
  -1  13   3        0.34        0.15      1.76 o 
   0  13   3        0.06        0.36      1.68 o 
  -1 -14   4        6.47        9.51      3.55 o 
   0 -14   4        2.65       -0.41      2.20 o 
   1 -14   4        1.40        3.14      2.38 o 
   2 -14   4        0.03       -1.08      1.79 o 
   3 -14   4        0.02        3.74      2.32 o 
  -3 -13   4        0.14        0.54      1.53 o 
  -2 -13   4        0.01       -1.34      2.07 o 
  -1 -13   4        0.34        0.79      2.31 o 
   0 -13   4        2.50        1.81      1.48 o 
   1 -13   4       13.61       13.91      3.69 o 
   2 -13   4        5.16        3.81      2.89 o 
   3 -13   4        6.44        6.52      2.08 o 
   4 -13   4       11.46       14.52      3.13 o 
   5 -13   4        0.04       -1.34      1.38 o 
  -4 -12   4        0.02        0.92      2.07 o 
  -3 -12   4        2.71        3.23      1.91 o 
  -2 -12   4        1.02        3.01      1.59 o 
  -1 -12   4        0.60        0.27      1.01 o 
   0 -12   4        7.83        9.15      1.53 o 
   1 -12   4        1.95        1.96      1.12 o 
   2 -12   4        0.07        1.58      1.22 o 
   3 -12   4       20.99       19.40      2.31 o 
   4 -12   4       20.14       17.74      3.86 o 
   5 -12   4        1.10        0.97      1.11 o 
   6 -12   4        0.39        1.99      1.76 o 
  -5 -11   4        6.74        5.87      2.44 o 
  -4 -11   4        0.13        0.63      1.94 o 
  -3 -11   4       27.86       35.67      2.47 o 
  -2 -11   4        0.36        0.12      1.56 o 
  -1 -11   4        2.73        0.60      1.21 o 
   0 -11   4       29.27       28.33      2.13 o 
   1 -11   4        0.15       -0.06      0.87 o 
   2 -11   4        0.20        1.15      1.09 o 
   3 -11   4       10.43       10.92      1.77 o 
   4 -11   4        4.01        3.75      1.16 o 
   5 -11   4        0.00       -0.10      1.81 o 
   6 -11   4        8.96        9.55      2.32 o 
   7 -11   4        7.25        6.39      2.00 o 
  -6 -10   4       14.58       14.25      1.83 o 
  -5 -10   4        3.15        3.40      1.43 o 
  -4 -10   4        0.05        0.04      0.98 o 
  -3 -10   4        0.01       -0.02      0.72 o 
  -2 -10   4        0.72        0.89      0.84 o 
  -1 -10   4        0.90        0.82      0.79 o 
   0 -10   4        0.09        0.29      0.73 o 
   1 -10   4        0.12        0.46      0.77 o 
   2 -10   4        0.46        0.69      0.79 o 
   3 -10   4        0.00       -0.16      0.94 o 
   4 -10   4        0.55        0.96      1.71 o 
   5 -10   4        6.45        8.20      2.07 o 
   6 -10   4        4.14        4.49      1.61 o 
   7 -10   4        0.02       -0.46      1.09 o 
  -7  -9   4        8.57       12.21      3.48 o 
  -6  -9   4        1.04        1.79      1.10 o 
  -5  -9   4       36.93       40.99      4.65 o 
  -4  -9   4        9.64       12.24      1.55 o 
  -3  -9   4       20.82       19.77      1.70 o 
  -2  -9   4       35.51       39.79      2.71 o 
  -1  -9   4        6.67        3.76      0.89 o 
   0  -9   4        0.22        0.89      0.67 o 
   1  -9   4        3.01        2.24      0.78 o 
   2  -9   4       20.06       18.22      1.46 o 
   3  -9   4      112.74      123.89      4.25 o 
   4  -9   4       20.40       22.33      1.85 o 
   5  -9   4        1.93        2.23      0.88 o 
   6  -9   4        3.26        3.77      1.43 o 
   7  -9   4        4.05        1.93      1.34 o 
   8  -9   4        1.25        0.21      1.35 o 
  -7  -8   4       11.96       11.73      2.25 o 
  -6  -8   4       81.20       85.52      2.89 o 
  -5  -8   4       12.01       11.69      1.54 o 
  -4  -8   4        1.47        1.15      0.66 o 
  -3  -8   4        5.70        7.52      0.91 o 
  -2  -8   4       50.02       58.02      3.39 o 
  -1  -8   4        2.65        1.57      0.79 o 
   0  -8   4       16.44       16.98      1.40 o 
   1  -8   4        1.14        1.07      0.68 o 
   2  -8   4        9.71        8.62      1.05 o 
   3  -8   4       12.98       12.00      1.40 o 
   4  -8   4        2.58        1.87      0.79 o 
   5  -8   4        4.56        2.47      1.94 o 
   6  -8   4        3.77        3.39      1.32 o 
   7  -8   4        1.11        3.22      1.26 o 
   8  -8   4        0.78        1.78      1.18 o 
  -8  -7   4        0.04        1.56      1.10 o 
  -7  -7   4        0.27        0.67      0.86 o 
  -6  -7   4        1.58        0.21      0.70 o 
  -5  -7   4        3.45        3.08      0.90 o 
  -4  -7   4       17.10       13.58      1.24 o 
  -3  -7   4        4.72        5.58      0.77 o 
  -2  -7   4        0.30       -0.18      0.52 o 
  -1  -7   4        6.08        4.04      0.94 o 
   0  -7   4       16.35       14.80      1.20 o 
   1  -7   4        0.06       -0.34      0.38 o 
   2  -7   4        1.38        0.82      0.44 o 
   3  -7   4        3.35        2.52      0.56 o 
   4  -7   4       14.72       12.93      1.15 o 
   5  -7   4        8.01        7.61      0.92 o 
   6  -7   4        1.06        2.10      2.31 o 
   7  -7   4        1.09        1.96      0.88 o 
   8  -7   4        0.12       -0.46      1.32 o 
  -8  -6   4        2.72        3.17      1.33 o 
  -7  -6   4        0.03        0.68      0.93 o 
  -6  -6   4        3.75        4.09      0.96 o 
  -5  -6   4        3.45        3.10      0.72 o 
  -4  -6   4        3.38        3.56      0.72 o 
  -3  -6   4        4.59        2.25      0.58 o 
  -2  -6   4      109.32      105.68      2.55 o 
  -1  -6   4       44.36       41.16      1.74 o 
   0  -6   4        6.89        4.44      0.78 o 
   1  -6   4       49.55       51.82      1.35 o 
   2  -6   4       83.57       95.68      2.05 o 
   3  -6   4       34.46       38.44      1.24 o 
   4  -6   4        3.24        4.78      0.84 o 
   5  -6   4       80.15       87.72      2.67 o 
   6  -6   4       11.10        8.75      1.23 o 
   7  -6   4        3.24        2.69      2.67 o 
   8  -6   4        0.09       -0.02      1.85 o 
  -9  -5   4        0.55        1.65      1.06 o 
  -8  -5   4       33.91       39.28      2.28 o 
  -7  -5   4       51.86       54.90      2.52 o 
  -6  -5   4        0.10        0.38      0.52 o 
  -5  -5   4        0.15        0.48      0.43 o 
  -4  -5   4       20.48       14.31      1.07 o 
  -3  -5   4       57.62       53.07      1.48 o 
  -2  -5   4        0.06        0.01      0.39 o 
  -1  -5   4       88.74       99.16      2.05 o 
   0  -5   4       22.82       22.46      1.04 o 
   1  -5   4        0.14        0.05      0.32 o 
   2  -5   4       49.50       49.54      2.44 o 
   3  -5   4       62.67       62.82      1.22 o 
   4  -5   4        9.81        9.49      0.75 o 
   5  -5   4      135.23      133.39      2.94 o 
   6  -5   4       36.14       35.08      2.73 o 
   7  -5   4        0.07        0.79      0.72 o 
   8  -5   4        0.96        1.46      0.77 o 
   9  -5   4        0.82        1.94      1.35 o 
  -9  -4   4        1.35        2.42      1.41 o 
  -8  -4   4        3.38        2.40      0.92 o 
  -7  -4   4        0.07        0.79      0.66 o 
  -6  -4   4       23.29       20.97      1.36 o 
  -5  -4   4      132.02      125.24      2.81 o 
  -4  -4   4        0.24        0.34      0.37 o 
  -3  -4   4      144.58      153.99      2.36 o 
  -2  -4   4      526.97      577.70      6.45 o 
  -1  -4   4      772.13      892.69     10.32 o 
   0  -4   4       11.06       12.94      0.74 o 
   1  -4   4      279.69      300.74      3.75 o 
   2  -4   4       54.95       72.20      1.29 o 
   3  -4   4       87.07       88.93      1.32 o 
   4  -4   4        0.09        0.00      0.28 o 
   5  -4   4       81.59       75.91      1.72 o 
   6  -4   4       78.33       85.12      2.56 o 
   7  -4   4        1.95        2.12      0.73 o 
   8  -4   4       27.91       36.80      2.09 o 
   9  -4   4        1.56        1.84      1.35 o 
  -9  -3   4        9.21        8.49      1.61 o 
  -8  -3   4        1.51        1.77      0.74 o 
  -7  -3   4        8.10        9.42      1.06 o 
  -6  -3   4       30.60       24.05      1.42 o 
  -5  -3   4      517.25      470.09      6.96 o 
  -4  -3   4       71.89       64.57      1.49 o 
  -3  -3   4      737.63      777.04      7.61 o 
  -2  -3   4      229.42      239.96      2.82 o 
  -1  -3   4      398.95      429.29      5.35 o 
   0  -3   4       65.81       68.82      1.29 o 
   1  -3   4      188.59      178.28      2.01 o 
   2  -3   4      495.86      536.18      4.84 o 
   3  -3   4      134.16      139.78      1.58 o 
   4  -3   4       26.07       22.18      0.68 o 
   5  -3   4        1.91        2.00      0.68 o 
   6  -3   4        2.70        2.69      0.63 o 
   7  -3   4       12.99       13.34      1.03 o 
   8  -3   4        9.00       10.60      1.32 o 
   9  -3   4        2.38        4.86      1.55 o 
  -9  -2   4        0.01        0.98      1.02 o 
  -8  -2   4        7.61        9.02      1.06 o 
  -7  -2   4       18.17       16.77      1.67 o 
  -6  -2   4       27.41       35.08      2.86 o 
  -5  -2   4      775.54      790.99      9.22 o 
  -4  -2   4       30.60       30.64      0.77 o 
  -3  -2   4      424.84      474.21      4.81 o 
  -2  -2   4       55.37       85.29      1.28 o 
  -1  -2   4      121.08      122.37      1.44 o 
   0  -2   4       36.92       31.04      0.67 o 
   1  -2   4      195.33      200.93      2.12 o 
   2  -2   4      266.61      301.55      2.78 o 
   3  -2   4      236.73      268.01      2.92 o 
   4  -2   4      312.06      308.82      3.29 o 
   5  -2   4      174.78      179.16      3.50 o 
   6  -2   4       32.34       31.28      1.36 o 
   7  -2   4        0.06        1.03      0.59 o 
   8  -2   4        4.94        5.81      1.19 o 
   9  -2   4        0.46        1.37      1.47 o 
 -10  -1   4       12.24       10.46      3.40 o 
  -9  -1   4        0.12       -0.62      0.62 o 
  -8  -1   4        7.50        7.35      0.96 o 
  -7  -1   4        8.13        9.29      1.28 o 
  -6  -1   4      114.76      114.00      2.80 o 
  -5  -1   4      149.83      139.82      2.59 o 
  -4  -1   4        0.03        0.39      0.22 o 
  -3  -1   4       73.09       82.20      1.31 o 
  -2  -1   4      314.94      346.25      3.20 o 
  -1  -1   4      477.60      522.28      4.29 o 
   0  -1   4      260.56      265.03      2.31 o 
   1  -1   4     1556.13     1698.72     13.12 o 
   2  -1   4       38.69       48.24      0.85 o 
   3  -1   4       26.28       34.49      0.77 o 
   4  -1   4      130.11      132.29      1.74 o 
   5  -1   4       60.17       52.01      1.65 o 
   6  -1   4       51.02       43.51      2.06 o 
   7  -1   4        0.02        0.93      0.53 o 
   8  -1   4        5.38        7.96      1.89 o 
   9  -1   4        0.94        1.75      1.58 o 
 -10   0   4        0.09        0.43      1.96 o 
  -9   0   4       12.04       14.51      1.45 o 
  -8   0   4       12.25       11.68      1.18 o 
  -7   0   4        0.10        0.07      0.34 o 
  -6   0   4       14.11       15.91      0.96 o 
  -5   0   4       78.15       89.88      1.47 o 
  -4   0   4       29.19       27.79      0.54 o 
  -3   0   4       24.89       30.80      0.59 o 
  -2   0   4      147.10      134.69      1.57 o 
  -1   0   4      258.85      223.50      2.34 o 
   0   0   4       15.58       27.37      0.49 o 
   1   0   4      393.15      444.58      3.81 o 
   2   0   4       22.82       21.16      0.51 o 
   3   0   4      108.76      123.51      1.52 o 
   4   0   4       10.56       11.08      0.50 o 
   5   0   4       50.39       48.22      1.29 o 
   6   0   4       10.30        9.29      0.89 o 
   7   0   4        7.26        8.21      1.08 o 
   8   0   4       19.76       22.78      1.66 o 
  -9   1   4        1.54        2.25      1.85 o 
  -8   1   4        4.83        4.93      0.51 o 
  -7   1   4       13.57       14.57      0.77 o 
  -6   1   4        9.94        9.85      0.85 o 
  -5   1   4       85.44       80.01      1.22 o 
  -4   1   4        2.10        2.48      0.25 o 
  -3   1   4       56.94       56.54      0.87 o 
  -2   1   4        6.24        9.06      0.42 o 
  -1   1   4      210.65      215.48      2.19 o 
   0   1   4      187.25      169.51      1.95 o 
   1   1   4      413.15      416.43      3.65 o 
   2   1   4      132.71      145.66      1.72 o 
   3   1   4        0.00        0.20      0.19 o 
   4   1   4       46.96       40.71      1.05 o 
   5   1   4       10.11        7.24      0.67 o 
   6   1   4        0.14        0.22      0.67 o 
   7   1   4        2.65        4.29      0.96 o 
   8   1   4        1.95        4.00      1.35 o 
  -8   2   4        1.84        2.30      0.42 o 
  -7   2   4       10.18        8.45      0.51 o 
  -6   2   4       14.42       11.74      0.59 o 
  -5   2   4       14.56       13.84      0.65 o 
  -4   2   4       21.09       24.17      0.63 o 
  -3   2   4      117.38      130.56      1.68 o 
  -2   2   4      364.75      360.08      3.55 o 
  -1   2   4      132.24      119.85      1.56 o 
   0   2   4      279.82      290.86      3.49 o 
   1   2   4        3.34        5.72      0.52 o 
   2   2   4        6.00        6.93      0.44 o 
   3   2   4       35.43       33.42      0.94 o 
   4   2   4        0.07       -0.09      0.31 o 
   5   2   4       33.16       30.96      1.39 o 
   6   2   4        0.06       -0.01      0.56 o 
   7   2   4        1.41        3.84      1.19 o 
   8   2   4        0.00       -1.74      2.57 o 
  -8   3   4        0.78        0.31      0.36 o 
  -7   3   4        1.20        1.40      0.37 o 
  -6   3   4        6.84        3.94      0.52 o 
  -5   3   4        0.30        0.25      0.25 o 
  -4   3   4        1.66        1.13      0.23 o 
  -3   3   4      242.47      199.88      2.58 o 
  -2   3   4      117.40      105.19      1.66 o 
  -1   3   4       16.05       16.45      0.57 o 
   0   3   4       75.08       87.78      1.93 o 
   1   3   4        5.46        4.15      0.46 o 
   2   3   4        0.23        1.19      0.33 o 
   3   3   4       54.34       52.04      1.29 o 
   4   3   4       90.95       88.45      2.72 o 
   5   3   4       17.58       15.98      1.13 o 
   6   3   4       46.89       44.48      2.22 o 
   7   3   4       25.44       27.56      2.03 o 
   8   3   4       10.07       11.09      1.59 o 
  -9   4   4        4.76        5.95      0.91 o 
  -8   4   4        2.21        3.04      0.50 o 
  -7   4   4       11.86       11.47      0.91 o 
  -6   4   4       27.87       23.77      1.04 o 
  -5   4   4       39.78       34.22      0.83 o 
  -4   4   4       10.51        8.39      0.54 o 
  -3   4   4       12.16       15.30      0.63 o 
  -2   4   4       51.75       48.67      1.14 o 
  -1   4   4      286.32      290.48      5.25 o 
   0   4   4        1.60       -0.15      0.29 o 
   1   4   4       19.30       18.43      0.87 o 
   2   4   4       82.44       76.97      1.65 o 
   3   4   4        1.88        0.88      0.38 o 
   4   4   4       88.78       77.20      2.02 o 
   5   4   4        5.63        5.12      0.85 o 
   6   4   4        1.17       -0.32      0.67 o 
   7   4   4        0.09        0.36      1.51 o 
  -9   5   4        7.05        6.19      1.06 o 
  -8   5   4        1.95        2.82      0.69 o 
  -7   5   4        1.90        0.87      0.66 o 
  -6   5   4        9.25       10.58      1.05 o 
  -5   5   4        2.59        4.00      0.46 o 
  -4   5   4      355.99      355.76      5.37 o 
  -3   5   4      467.37      472.41      5.91 o 
  -2   5   4        6.20        5.95      0.61 o 
  -1   5   4       19.12       17.44      1.02 o 
   0   5   4       24.07       21.47      1.47 o 
   1   5   4      183.55      172.23      3.90 o 
   2   5   4      465.35      442.60      5.59 o 
   3   5   4       61.78       53.70      1.53 o 
   4   5   4      111.08      100.92      2.48 o 
   5   5   4        5.09        4.09      0.88 o 
   6   5   4      100.69      113.22      4.04 o 
   7   5   4        1.83        1.31      1.05 o 
  -9   6   4        1.65        1.74      0.92 o 
  -8   6   4        0.00        0.69      0.60 o 
  -7   6   4       15.40       14.50      3.04 o 
  -6   6   4        6.81        6.06      0.71 o 
  -5   6   4        3.89        5.03      1.27 o 
  -4   6   4       28.11       28.64      1.24 o 
  -3   6   4       12.64       12.40      0.86 o 
  -2   6   4        8.12       17.06      1.53 o 
  -1   6   4      227.18      215.90      3.89 o 
   0   6   4       27.33       31.07      1.92 o 
   1   6   4        0.76        0.71      0.48 o 
   2   6   4      264.65      255.47      3.94 o 
   3   6   4       80.94       72.45      2.17 o 
   4   6   4        1.50        1.45      0.73 o 
   5   6   4        0.79        0.41      0.75 o 
   6   6   4       33.09       36.94      2.62 o 
   7   6   4       41.74       51.72      4.21 o 
  -9   7   4        0.34       -0.43      1.04 o 
  -8   7   4        4.26        5.75      1.21 o 
  -7   7   4       12.48       14.45      3.58 o 
  -6   7   4        2.55        3.52      0.75 o 
  -5   7   4        8.00        7.15      0.94 o 
  -4   7   4       67.57       70.15      2.28 o 
  -3   7   4       17.83       19.06      1.52 o 
  -2   7   4       21.67       17.61      1.11 o 
  -1   7   4        0.02        0.00      0.44 o 
   0   7   4        6.81        4.99      0.76 o 
   1   7   4        0.48        0.79      0.52 o 
   2   7   4       50.36       47.71      1.70 o 
   3   7   4       56.56       50.59      2.08 o 
   4   7   4       13.65       15.92      1.42 o 
   5   7   4        7.28        8.03      1.31 o 
   6   7   4       10.38        8.36      2.38 o 
  -9   8   4        1.28        4.54      2.11 o 
  -8   8   4        0.98        0.77      1.06 o 
  -7   8   4        5.64        4.34      1.28 o 
  -6   8   4        0.03        0.22      0.60 o 
  -5   8   4       15.91       14.05      1.45 o 
  -4   8   4      121.45      123.86      3.38 o 
  -3   8   4       21.43       19.51      1.26 o 
  -2   8   4        4.22        3.18      0.65 o 
  -1   8   4        6.16        4.85      0.79 o 
   0   8   4        2.87        4.14      0.75 o 
   1   8   4        3.88        3.66      0.79 o 
   2   8   4        1.61        1.39      0.67 o 
   3   8   4        2.77        1.80      0.81 o 
   4   8   4        1.65        1.50      1.04 o 
   5   8   4       16.27       15.50      1.86 o 
  -8   9   4        0.53        2.67      1.15 o 
  -7   9   4        0.04       -0.71      0.84 o 
  -6   9   4        2.98        3.04      0.99 o 
  -5   9   4        0.01       -0.26      0.68 o 
  -4   9   4        0.11       -0.39      0.92 o 
  -3   9   4        0.61        0.29      0.76 o 
  -2   9   4        6.18        6.00      0.99 o 
  -1   9   4       31.70       28.20      2.41 o 
   0   9   4        4.31        3.52      0.96 o 
   1   9   4        4.07        4.48      0.94 o 
   2   9   4        0.44       -0.44      0.76 o 
   3   9   4        4.70        6.53      1.19 o 
   4   9   4        6.17        6.32      1.42 o 
   5   9   4        5.98        5.81      1.44 o 
  -8  10   4        0.11       -0.08      1.15 o 
  -7  10   4        0.42        0.58      1.11 o 
  -6  10   4        3.49        3.53      1.09 o 
  -5  10   4        9.41       10.14      2.47 o 
  -4  10   4        5.68        6.46      1.22 o 
  -3  10   4        1.92        0.53      0.86 o 
  -2  10   4        0.01        0.00      0.72 o 
  -1  10   4        8.43       10.16      1.10 o 
   0  10   4        6.02        4.51      0.96 o 
   1  10   4        8.24       11.62      1.26 o 
   2  10   4        0.02       -0.17      0.75 o 
   3  10   4        1.02        0.93      0.85 o 
   4  10   4        0.25       -0.31      1.17 o 
  -7  11   4        0.75        2.63      1.44 o 
  -6  11   4        0.96       -0.50      1.06 o 
  -5  11   4        3.05        4.34      1.33 o 
  -4  11   4        0.94       -0.28      1.20 o 
  -3  11   4        5.02        1.60      1.07 o 
  -2  11   4        2.70        4.07      1.75 o 
  -1  11   4        3.02        3.02      1.03 o 
   0  11   4        3.47        1.33      0.89 o 
   1  11   4        0.03       -0.81      0.81 o 
   2  11   4        2.34        2.04      1.07 o 
   3  11   4       10.44       13.13      2.03 o 
  -6  12   4        1.03        5.18      1.97 o 
  -5  12   4        0.00        2.07      1.13 o 
  -4  12   4        0.10        0.40      1.14 o 
  -3  12   4        9.02        9.16      1.60 o 
  -2  12   4       14.38       15.37      1.93 o 
  -1  12   4        0.05       -0.70      0.93 o 
   0  12   4        0.16       -1.29      1.29 o 
   1  12   4        0.54        1.91      2.34 o 
  -4  13   4        0.53        1.90      1.94 o 
  -3  13   4        0.04       -1.29      1.84 o 
  -2  13   4        0.73        1.55      2.17 o 
  -1  13   4        0.01       -0.29      2.20 o 
   0 -14   5        0.62        1.67      2.51 o 
   1 -14   5        0.83        4.78      2.23 o 
   2 -14   5        0.18        0.59      1.96 o 
  -3 -13   5        4.59        5.19      1.83 o 
  -2 -13   5        0.99        1.44      2.49 o 
  -1 -13   5        0.28        0.30      1.17 o 
   0 -13   5        0.06       -0.38      1.15 o 
   1 -13   5        0.01       -0.18      1.32 o 
   2 -13   5        0.12       -0.82      1.14 o 
   3 -13   5        3.42        5.63      2.34 o 
   4 -13   5        2.74        2.49      2.13 o 
  -4 -12   5        3.35        4.53      1.65 o 
  -3 -12   5        8.46        8.40      1.57 o 
  -2 -12   5        6.39       14.03      2.39 o 
  -1 -12   5        2.97        3.31      1.23 o 
   0 -12   5       12.09        7.72      1.51 o 
   1 -12   5        1.03        1.01      1.11 o 
   2 -12   5        9.93       11.38      2.03 o 
   3 -12   5        0.10       -0.23      1.08 o 
   4 -12   5        3.24        3.27      1.50 o 
   5 -12   5        2.41        2.80      1.44 o 
  -5 -11   5        5.20        3.30      1.58 o 
  -4 -11   5        1.35        1.92      1.16 o 
  -3 -11   5        9.27       10.28      1.61 o 
  -2 -11   5        0.54       -0.09      0.93 o 
  -1 -11   5        7.93        8.62      1.53 o 
   0 -11   5       38.88       42.71      3.20 o 
   1 -11   5       23.45       24.62      1.97 o 
   2 -11   5        7.42        4.65      1.43 o 
   3 -11   5       21.86       24.52      2.38 o 
   4 -11   5        1.36        0.34      1.62 o 
   5 -11   5        0.68       -0.04      1.58 o 
   6 -11   5        4.82        5.18      1.84 o 
  -6 -10   5       26.65       31.79      2.43 o 
  -5 -10   5        0.17        1.20      2.29 o 
  -4 -10   5       17.75       19.36      2.12 o 
  -3 -10   5       12.44       13.40      2.33 o 
  -2 -10   5       63.49       56.65      2.64 o 
  -1 -10   5       35.49       35.93      2.21 o 
   0 -10   5        0.52        0.85      0.78 o 
   1 -10   5        0.70        1.66      0.78 o 
   2 -10   5       68.94       73.29      6.53 o 
   3 -10   5      127.74      131.05      4.72 o 
   4 -10   5       25.47       26.22      3.53 o 
   5 -10   5        0.00        0.53      0.89 o 
   6 -10   5        0.01        1.43      1.25 o 
   7 -10   5        0.00        1.79      1.40 o 
  -7  -9   5        0.05        4.13      1.46 o 
  -6  -9   5        0.06        0.58      0.97 o 
  -5  -9   5        1.93        3.44      1.18 o 
  -4  -9   5       10.29       12.88      1.58 o 
  -3  -9   5        0.01        0.20      0.74 o 
  -2  -9   5       34.56       37.26      3.78 o 
  -1  -9   5       21.47       18.33      1.63 o 
   0  -9   5       29.82       30.69      1.93 o 
   1  -9   5        3.80        4.86      0.88 o 
   2  -9   5       30.60       29.21      1.83 o 
   3  -9   5        4.77        3.26      1.08 o 
   4  -9   5       49.78       52.75      5.69 o 
   5  -9   5       32.94       31.07      2.16 o 
   6  -9   5       14.88       13.50      2.46 o 
   7  -9   5        1.15        0.90      1.20 o 
  -7  -8   5       51.63       51.96      3.07 o 
  -6  -8   5        3.77        4.10      1.17 o 
  -5  -8   5        1.85        2.11      0.93 o 
  -4  -8   5        2.00        1.86      0.81 o 
  -3  -8   5        0.51       -0.15      0.56 o 
  -2  -8   5       15.49       14.70      1.41 o 
  -1  -8   5        3.79        2.41      0.79 o 
   0  -8   5        4.12        3.14      0.82 o 
   1  -8   5        0.44       -0.45      0.45 o 
   2  -8   5        2.31        2.45      0.62 o 
   3  -8   5        9.85        8.94      1.67 o 
   4  -8   5        0.66       -0.10      0.63 o 
   5  -8   5        0.21        0.60      1.25 o 
   6  -8   5        0.07        0.55      1.03 o 
   7  -8   5        0.00       -0.21      1.03 o 
   8  -8   5        2.40        4.12      1.52 o 
  -8  -7   5        0.00        0.88      1.10 o 
  -7  -7   5        5.20        3.48      1.10 o 
  -6  -7   5       55.58       55.78      2.75 o 
  -5  -7   5       54.27       55.35      2.59 o 
  -4  -7   5        0.09        0.13      0.55 o 
  -3  -7   5        0.33        0.29      0.50 o 
  -2  -7   5        2.93        3.06      0.72 o 
  -1  -7   5        4.24        3.63      0.76 o 
   0  -7   5       68.19       75.71      2.20 o 
   1  -7   5       59.09       58.25      1.67 o 
   2  -7   5       33.05       30.58      1.22 o 
   3  -7   5       19.44       19.32      1.16 o 
   4  -7   5        3.38        2.57      0.75 o 
   5  -7   5        4.44        4.79      0.87 o 
   6  -7   5        0.86       -0.38      0.84 o 
   7  -7   5        0.34       -0.88      0.96 o 
   8  -7   5        2.22        0.12      1.14 o 
  -8  -6   5        6.91        5.21      1.28 o 
  -7  -6   5       26.86       26.64      2.03 o 
  -6  -6   5        6.94        8.26      1.21 o 
  -5  -6   5       12.24       11.88      1.13 o 
  -4  -6   5        0.66       -0.04      0.56 o 
  -3  -6   5        0.08       -0.37      0.40 o 
  -2  -6   5       67.70       68.47      2.05 o 
  -1  -6   5       23.65       23.66      1.14 o 
   0  -6   5       25.98       29.41      1.23 o 
   1  -6   5       25.66       25.67      1.03 o 
   2  -6   5        5.98        7.17      0.63 o 
   3  -6   5       28.93       28.62      1.34 o 
   4  -6   5       18.25       16.70      1.20 o 
   5  -6   5        0.00        0.49      0.58 o 
   6  -6   5       16.44       18.47      1.69 o 
   7  -6   5        0.01        0.80      1.89 o 
   8  -6   5        2.99        3.26      1.72 o 
  -9  -5   5        1.83        2.78      1.03 o 
  -8  -5   5        2.28        2.10      0.92 o 
  -7  -5   5        2.37        1.73      0.85 o 
  -6  -5   5        0.12        0.39      0.59 o 
  -5  -5   5        0.83        0.63      0.50 o 
  -4  -5   5        1.89        2.41      0.87 o 
  -3  -5   5       91.39       97.90      2.12 o 
  -2  -5   5        5.44        6.23      0.75 o 
  -1  -5   5      105.40      108.63      2.21 o 
   0  -5   5        5.37        2.69      0.60 o 
   1  -5   5        1.20        0.98      0.37 o 
   2  -5   5        3.50        3.23      0.47 o 
   3  -5   5        3.62        4.82      0.49 o 
   4  -5   5        8.16       11.10      0.89 o 
   5  -5   5        0.28       -0.08      0.52 o 
   6  -5   5        1.02        0.57      0.72 o 
   7  -5   5        3.59        3.33      0.90 o 
   8  -5   5        4.68        5.43      1.13 o 
  -9  -4   5        0.08        1.49      1.60 o 
  -8  -4   5        1.10        1.07      0.76 o 
  -7  -4   5        0.13        0.76      0.67 o 
  -6  -4   5        2.97        1.04      0.68 o 
  -5  -4   5        1.59        1.87      0.52 o 
  -4  -4   5        8.61        5.49      0.53 o 
  -3  -4   5      149.50      148.30      2.36 o 
  -2  -4   5      211.04      230.65      3.17 o 
  -1  -4   5       18.47       29.14      0.89 o 
   0  -4   5      143.07      139.98      2.41 o 
   1  -4   5      113.66      111.22      1.92 o 
   2  -4   5      115.53      132.25      1.97 o 
   3  -4   5       12.40       12.94      0.67 o 
   4  -4   5       88.02       91.00      2.34 o 
   5  -4   5       18.88       17.36      0.98 o 
   6  -4   5       11.15       12.30      1.17 o 
   7  -4   5        1.40        0.74      0.66 o 
   8  -4   5        0.56        1.91      0.84 o 
  -9  -3   5        6.91        7.32      1.28 o 
  -8  -3   5       31.58       32.87      1.81 o 
  -7  -3   5        2.02        2.29      1.06 o 
  -6  -3   5       21.79       22.73      1.45 o 
  -5  -3   5      156.15      148.20      3.06 o 
  -4  -3   5      100.14       93.39      1.68 o 
  -3  -3   5      152.87      179.18      2.36 o 
  -2  -3   5      241.45      290.30      3.20 o 
  -1  -3   5      102.52      107.52      1.71 o 
   0  -3   5      236.71      254.89      3.31 o 
   1  -3   5        2.45        4.19      0.38 o 
   2  -3   5      132.31      145.27      1.81 o 
   3  -3   5       11.12       11.57      0.48 o 
   4  -3   5      452.15      428.55      5.30 o 
   5  -3   5      396.20      398.10      5.53 o 
   6  -3   5        0.82        0.42      0.57 o 
   7  -3   5       18.35       18.83      1.28 o 
   8  -3   5        0.09        1.54      0.74 o 
  -9  -2   5        3.83        2.77      1.44 o 
  -8  -2   5        8.31        6.17      0.82 o 
  -7  -2   5       13.59       12.52      1.13 o 
  -6  -2   5       15.14       15.52      1.17 o 
  -5  -2   5       20.53       18.66      1.03 o 
  -4  -2   5        0.01       -0.16      0.23 o 
  -3  -2   5       60.64       72.98      1.13 o 
  -2  -2   5      619.53      685.29      6.04 o 
  -1  -2   5      131.13      138.78      1.73 o 
   0  -2   5        7.34        5.90      0.38 o 
   1  -2   5      881.35     1004.00      9.13 o 
   2  -2   5      167.38      149.41      1.72 o 
   3  -2   5       95.90      113.04      1.42 o 
   4  -2   5      222.83      215.89      2.82 o 
   5  -2   5        5.59        4.10      0.61 o 
   6  -2   5       48.02       51.46      1.87 o 
   7  -2   5       14.95       18.44      1.27 o 
   8  -2   5        1.61        1.65      0.71 o 
 -10  -1   5        3.31        2.72      0.85 o 
  -9  -1   5        0.01        0.99      0.61 o 
  -8  -1   5        3.69        5.21      0.59 o 
  -7  -1   5       61.14       57.62      1.74 o 
  -6  -1   5      554.56      512.14      7.64 o 
  -5  -1   5       81.57       75.84      1.29 o 
  -4  -1   5      527.69      522.45      4.69 o 
  -3  -1   5       98.82      106.50      1.37 o 
  -2  -1   5      135.10      148.14      2.41 o 
  -1  -1   5        5.09        4.74      0.35 o 
   0  -1   5       29.66       40.62      0.73 o 
   1  -1   5      630.01      722.57      6.36 o 
   2  -1   5      236.36      252.85      2.50 o 
   3  -1   5       50.63       47.07      0.91 o 
   4  -1   5        9.33        9.58      0.67 o 
   5  -1   5       52.27       53.01      1.47 o 
   6  -1   5        0.03        0.42      0.50 o 
   7  -1   5       19.93       20.31      1.76 o 
   8  -1   5        2.03        1.27      0.89 o 
 -10   0   5        0.00        1.41      2.19 o 
  -9   0   5        0.17        1.42      0.66 o 
  -8   0   5        0.05        0.46      0.38 o 
  -7   0   5        0.05        0.56      0.34 o 
  -6   0   5       87.24       90.19      1.84 o 
  -5   0   5       18.16       21.08      0.74 o 
  -4   0   5      453.34      469.63      4.01 o 
  -3   0   5       63.10       74.82      1.07 o 
  -2   0   5       70.72       61.18      1.06 o 
  -1   0   5      208.47      210.96      2.40 o 
   0   0   5        3.05        1.55      0.22 o 
   1   0   5       81.35       84.97      1.22 o 
   2   0   5        0.37        0.31      0.21 o 
   3   0   5       83.26       79.59      1.24 o 
   4   0   5       78.95       78.62      1.64 o 
   5   0   5        0.31       -0.03      0.43 o 
   6   0   5        5.37        4.81      1.26 o 
   7   0   5       34.49       39.98      2.09 o 
   8   0   5        3.37        4.44      1.12 o 
  -9   1   5        9.02        9.40      0.95 o 
  -8   1   5       11.36       13.29      0.94 o 
  -7   1   5       60.98       64.53      1.45 o 
  -6   1   5        0.16       -0.31      0.31 o 
  -5   1   5        3.59        4.34      0.50 o 
  -4   1   5        0.47       -0.19      0.20 o 
  -3   1   5       14.31       16.49      0.52 o 
  -2   1   5        3.06        2.77      0.29 o 
  -1   1   5        0.35        1.23      0.24 o 
   0   1   5       88.13      107.18      1.61 o 
   1   1   5       80.78       81.20      1.21 o 
   2   1   5       10.29        9.13      0.50 o 
   3   1   5      134.87      139.17      1.82 o 
   4   1   5      217.89      196.38      3.02 o 
   5   1   5       20.05       17.63      1.06 o 
   6   1   5        0.83        1.04      0.67 o 
   7   1   5       18.06       21.43      2.29 o 
   8   1   5        5.39        5.27      1.27 o 
  -9   2   5        1.48        1.38      0.61 o 
  -8   2   5        0.07        0.60      0.34 o 
  -7   2   5        1.16        2.04      0.73 o 
  -6   2   5       63.68       58.71      1.45 o 
  -5   2   5       86.66       77.27      1.32 o 
  -4   2   5        0.46        0.11      0.19 o 
  -3   2   5        2.88        1.04      0.24 o 
  -2   2   5       12.69       11.93      0.64 o 
  -1   2   5        0.09        0.10      0.19 o 
   0   2   5      380.79      374.28      4.44 o 
   1   2   5        1.41        1.90      0.31 o 
   2   2   5       38.04       37.85      1.04 o 
   3   2   5        8.58        8.20      0.55 o 
   4   2   5        1.03        0.72      0.45 o 
   5   2   5       10.40        6.62      0.87 o 
   6   2   5        0.17       -0.06      0.66 o 
   7   2   5       30.49       37.86      2.30 o 
   8   2   5        7.08        7.06      3.23 o 
  -9   3   5        0.05        1.22      0.67 o 
  -8   3   5        0.41        0.91      0.37 o 
  -7   3   5        0.01       -0.11      0.38 o 
  -6   3   5       11.23       10.12      0.78 o 
  -5   3   5        0.80        0.56      0.26 o 
  -4   3   5       26.39       24.86      0.83 o 
  -3   3   5        4.60        3.46      0.36 o 
  -2   3   5       51.83       53.02      1.10 o 
  -1   3   5       42.65       40.29      0.93 o 
   0   3   5      193.46      198.27      2.82 o 
   1   3   5       97.54      104.02      1.88 o 
   2   3   5       36.04       43.80      1.27 o 
   3   3   5       94.11       88.00      1.83 o 
   4   3   5        0.62        0.85      0.47 o 
   5   3   5       13.05       12.42      1.12 o 
   6   3   5        0.09        0.87      0.76 o 
   7   3   5        7.05        4.01      2.89 o 
  -9   4   5       14.98       18.82      1.77 o 
  -8   4   5        0.88        0.79      0.56 o 
  -7   4   5        0.00       -0.28      0.29 o 
  -6   4   5        0.49        0.79      0.36 o 
  -5   4   5        9.09       10.31      0.59 o 
  -4   4   5        0.89        1.13      0.32 o 
  -3   4   5        9.16        7.72      0.65 o 
  -2   4   5        0.15        0.00      0.24 o 
  -1   4   5       17.24       14.85      0.65 o 
   0   4   5        2.77        2.25      0.43 o 
   1   4   5       39.13       38.74      1.29 o 
   2   4   5       55.15       54.53      1.45 o 
   3   4   5       48.62       47.75      1.77 o 
   4   4   5        1.96        1.28      0.57 o 
   5   4   5        0.05        0.37      0.61 o 
   6   4   5       34.98       41.60      2.51 o 
   7   4   5        5.11        8.21      1.59 o 
  -9   5   5        1.89        3.30      1.02 o 
  -8   5   5        0.97        0.70      0.56 o 
  -7   5   5        1.84        1.16      0.59 o 
  -6   5   5        0.01        0.32      0.36 o 
  -5   5   5        2.20        1.78      0.40 o 
  -4   5   5       63.36       53.29      2.29 o 
  -3   5   5      235.42      218.11      3.14 o 
  -2   5   5        2.55        2.66      0.46 o 
  -1   5   5        0.33        0.24      0.35 o 
   0   5   5        0.08       -0.05      0.34 o 
   1   5   5      120.92      125.50      2.58 o 
   2   5   5        0.72       -0.06      0.40 o 
   3   5   5        0.96        1.16      0.54 o 
   4   5   5        1.36        0.97      0.60 o 
   5   5   5       45.57       47.07      2.13 o 
   6   5   5        9.79        6.47      1.64 o 
   7   5   5        0.01        1.61      1.11 o 
  -9   6   5        0.00        1.44      1.07 o 
  -8   6   5        7.31       10.17      1.21 o 
  -7   6   5       14.98       15.39      1.48 o 
  -6   6   5        5.21        5.02      0.75 o 
  -5   6   5        4.22        3.68      0.60 o 
  -4   6   5        9.49        9.12      0.86 o 
  -3   6   5       26.42       25.93      1.54 o 
  -2   6   5       56.94       57.74      1.78 o 
  -1   6   5        0.11       -0.40      0.40 o 
   0   6   5       11.07       11.23      0.96 o 
   1   6   5        7.08        5.40      0.78 o 
   2   6   5        5.95        3.93      0.69 o 
   3   6   5       56.66       55.76      2.12 o 
   4   6   5        3.60        2.33      0.89 o 
   5   6   5       11.19       10.43      1.54 o 
   6   6   5        8.38       11.26      2.08 o 
  -9   7   5        0.31       -0.70      2.54 o 
  -8   7   5        0.07        1.35      0.81 o 
  -7   7   5        6.68       10.76      1.90 o 
  -6   7   5        4.25        5.83      1.01 o 
  -5   7   5       19.67       18.42      1.78 o 
  -4   7   5      123.90      117.83      3.17 o 
  -3   7   5        2.28        1.99      0.59 o 
  -2   7   5       22.84       25.56      1.34 o 
  -1   7   5        9.91        8.64      0.91 o 
   0   7   5       27.58       23.83      1.58 o 
   1   7   5       32.10       28.22      1.52 o 
   2   7   5       36.82       36.13      1.60 o 
   3   7   5       12.40       10.08      1.25 o 
   4   7   5        0.89        0.11      0.75 o 
   5   7   5       23.10       25.84      2.21 o 
   6   7   5       15.01       10.29      3.29 o 
  -9   8   5        0.10        2.03      1.05 o 
  -8   8   5        4.55        5.44      2.25 o 
  -7   8   5        2.09        3.40      1.20 o 
  -6   8   5        6.27        8.50      1.26 o 
  -5   8   5        1.41        2.32      0.85 o 
  -4   8   5       23.13       23.91      1.83 o 
  -3   8   5        2.50        0.90      0.58 o 
  -2   8   5       21.25       22.88      1.40 o 
  -1   8   5       52.03       54.64      2.03 o 
   0   8   5        5.72        7.02      0.96 o 
   1   8   5       11.70        9.81      1.12 o 
   2   8   5       16.23       13.22      1.35 o 
   3   8   5        6.58        4.39      1.07 o 
   4   8   5        0.11        0.31      1.08 o 
   5   8   5       51.99       59.84      3.11 o 
  -8   9   5        1.96        1.75      1.25 o 
  -7   9   5        0.05        1.99      0.99 o 
  -6   9   5        7.07        6.31      1.27 o 
  -5   9   5       35.66       32.04      2.24 o 
  -4   9   5       35.49       37.40      2.08 o 
  -3   9   5        0.39       -0.90      1.72 o 
  -2   9   5        0.22       -0.59      0.73 o 
  -1   9   5        4.56        6.06      0.98 o 
   0   9   5        1.72        0.59      0.73 o 
   1   9   5       51.36       58.37      2.35 o 
   2   9   5       53.51       55.97      2.48 o 
   3   9   5        0.56        0.03      0.92 o 
   4   9   5        1.21       -0.21      1.39 o 
  -7  10   5        0.38       -0.24      1.11 o 
  -6  10   5        2.21        0.77      0.88 o 
  -5  10   5        8.13        5.91      1.93 o 
  -4  10   5        1.31        0.37      0.89 o 
  -3  10   5        3.15        3.69      1.12 o 
  -2  10   5        3.66        2.88      1.19 o 
  -1  10   5        2.42        1.79      0.81 o 
   0  10   5        1.35        0.46      0.75 o 
   1  10   5        3.52        3.79      1.40 o 
   2  10   5        1.53        1.26      0.97 o 
   3  10   5        3.90        3.87      1.24 o 
  -6  11   5        1.32        0.23      1.32 o 
  -5  11   5        0.24       -0.18      2.00 o 
  -4  11   5        0.21        0.19      1.14 o 
  -3  11   5        0.20       -0.82      1.44 o 
  -2  11   5        2.92        6.59      1.40 o 
  -1  11   5        0.19       -0.78      0.78 o 
   0  11   5        0.78        0.43      1.38 o 
   1  11   5        0.06       -1.10      1.16 o 
   2  11   5        3.76        2.09      1.36 o 
  -5  12   5        0.39        1.50      2.19 o 
  -4  12   5        0.02       -0.46      1.49 o 
  -3  12   5        0.21        0.72      1.47 o 
  -2  12   5       18.92       22.63      2.76 o 
  -1  12   5        8.72        9.29      2.98 o 
   0  12   5        0.06       -0.77      2.17 o 
   1  12   5        0.16        0.64      2.67 o 
   0 -14   6        0.26        1.46      2.37 o 
   1 -14   6        0.69       -0.99      2.02 o 
   2 -14   6        0.37       -0.55      2.08 o 
  -3 -13   6        0.17        0.39      1.66 o 
  -2 -13   6        0.09        0.40      1.31 o 
  -1 -13   6        0.06       -0.05      1.44 o 
   0 -13   6        0.02        0.01      1.15 o 
   1 -13   6        5.53        5.07      1.81 o 
   2 -13   6        4.43        5.97      2.64 o 
   3 -13   6        0.00       -1.28      1.28 o 
   4 -13   6        0.16        0.09      1.85 o 
  -4 -12   6        0.17       -0.80      1.37 o 
  -3 -12   6        0.92        1.83      1.23 o 
  -2 -12   6        0.08        0.96      1.54 o 
  -1 -12   6        0.67       -0.31      1.02 o 
   0 -12   6        2.14        0.63      1.15 o 
   1 -12   6        4.43        6.08      1.70 o 
   2 -12   6        0.03       -0.95      2.19 o 
   3 -12   6        0.01       -1.12      1.12 o 
   4 -12   6        1.75       -0.88      1.24 o 
   5 -12   6        1.71        1.62      1.81 o 
  -5 -11   6        1.08        0.87      1.38 o 
  -4 -11   6       10.42        8.13      1.95 o 
  -3 -11   6        2.31        4.18      1.26 o 
  -2 -11   6        2.63        3.13      1.21 o 
  -1 -11   6       12.15       12.50      1.69 o 
   0 -11   6        0.36       -1.00      1.00 o 
   1 -11   6        6.42        6.09      1.23 o 
   2 -11   6        6.98        7.57      1.62 o 
   3 -11   6       18.92       18.08      2.21 o 
   4 -11   6        2.30        0.20      1.04 o 
   5 -11   6        0.66       -0.07      1.10 o 
   6 -11   6        0.60        1.09      1.52 o 
  -6 -10   6       11.42       15.23      6.75 o 
  -5 -10   6        0.01        0.73      1.56 o 
  -4 -10   6       14.89       15.33      2.02 o 
  -3 -10   6       20.44       19.84      1.83 o 
  -2 -10   6        1.11        1.15      1.71 o 
  -1 -10   6        0.00       -0.12      0.88 o 
   0 -10   6        4.29        2.60      0.98 o 
   1 -10   6       13.75       15.88      1.64 o 
   2 -10   6        1.20       -0.54      1.21 o 
   3 -10   6       24.27       24.14      2.26 o 
   4 -10   6        1.37        0.06      0.85 o 
   5 -10   6        4.55        2.70      1.22 o 
   6 -10   6        0.18        0.97      1.28 o 
   7 -10   6        0.01       -1.11      1.31 o 
  -7  -9   6       17.93       22.34      2.81 o 
  -6  -9   6        3.63        6.10      1.62 o 
  -5  -9   6        1.30        2.11      1.19 o 
  -4  -9   6       17.08       16.50      1.72 o 
  -3  -9   6       10.95        8.76      1.31 o 
  -2  -9   6        3.65        1.33      0.84 o 
  -1  -9   6      274.62      285.46      6.29 o 
   0  -9   6       55.57       52.42      2.09 o 
   1  -9   6       50.97       54.57      1.90 o 
   2  -9   6       85.25       90.04      2.68 o 
   3  -9   6        9.02        7.25      1.20 o 
   4  -9   6        2.62        2.53      0.99 o 
   5  -9   6        2.34        1.49      0.95 o 
   6  -9   6        3.36        4.02      1.53 o 
   7  -9   6        0.00       -0.74      1.18 o 
  -7  -8   6       11.22       13.27      2.23 o 
  -6  -8   6        3.04        3.65      1.16 o 
  -5  -8   6       36.18       45.35      3.09 o 
  -4  -8   6       11.40       12.36      1.44 o 
  -3  -8   6       15.87       14.33      1.23 o 
  -2  -8   6       41.08       33.61      1.97 o 
  -1  -8   6        1.30        1.36      0.74 o 
   0  -8   6        3.29        2.09      0.63 o 
   1  -8   6      208.08      205.94      3.75 o 
   2  -8   6      203.48      207.76      4.16 o 
   3  -8   6        4.67        3.99      0.98 o 
   4  -8   6       10.16       11.08      1.27 o 
   5  -8   6        0.01        0.70      0.81 o 
   6  -8   6        0.68       -0.93      0.93 o 
   7  -8   6        3.41        0.44      1.14 o 
  -8  -7   6        8.22        9.63      1.65 o 
  -7  -7   6        0.07        0.81      1.13 o 
  -6  -7   6        7.01        6.50      1.53 o 
  -5  -7   6        0.25        0.04      0.85 o 
  -4  -7   6        5.48        3.84      0.87 o 
  -3  -7   6       12.09        8.89      0.92 o 
  -2  -7   6       94.43       82.12      2.50 o 
  -1  -7   6       61.57       56.05      2.84 o 
   0  -7   6        3.34        1.72      0.58 o 
   1  -7   6        0.46        1.37      0.52 o 
   2  -7   6       33.36       35.78      1.39 o 
   3  -7   6       16.97       15.69      1.33 o 
   4  -7   6       57.70       60.16      2.28 o 
   5  -7   6       12.51       11.41      1.98 o 
   6  -7   6        5.93        3.40      1.28 o 
   7  -7   6        0.05       -0.77      0.77 o 
   8  -7   6        1.10        1.43      1.20 o 
  -8  -6   6       12.27       11.09      1.54 o 
  -7  -6   6        3.89        2.89      1.00 o 
  -6  -6   6       10.36        8.23      1.23 o 
  -5  -6   6        5.55        6.24      0.90 o 
  -4  -6   6        5.72        2.67      0.73 o 
  -3  -6   6       17.53       20.36      1.13 o 
  -2  -6   6       78.88       83.41      2.17 o 
  -1  -6   6       52.93       52.19      1.47 o 
   0  -6   6        7.39        8.01      0.71 o 
   1  -6   6        4.47        3.16      0.56 o 
   2  -6   6       14.94       12.35      0.81 o 
   3  -6   6       75.45       77.49      1.95 o 
   4  -6   6        9.01        8.46      0.95 o 
   5  -6   6        3.33        1.75      0.73 o 
   6  -6   6        5.20        6.94      1.69 o 
   7  -6   6        0.03        3.33      1.21 o 
   8  -6   6        0.33       -0.64      1.02 o 
  -9  -5   6        0.10       -0.15      0.98 o 
  -8  -5   6        0.50        0.44      0.71 o 
  -7  -5   6       14.56       13.85      1.98 o 
  -6  -5   6       30.69       31.55      1.97 o 
  -5  -5   6        0.85        1.00      0.54 o 
  -4  -5   6        0.63        0.22      0.72 o 
  -3  -5   6        2.89        3.35      0.53 o 
  -2  -5   6       37.21       44.28      1.24 o 
  -1  -5   6       14.99       14.21      1.07 o 
   0  -5   6        3.06        3.21      0.50 o 
   1  -5   6        3.06        3.00      0.50 o 
   2  -5   6       45.02       44.28      1.25 o 
   3  -5   6       29.88       32.72      1.22 o 
   4  -5   6       70.65       70.96      2.05 o 
   5  -5   6        7.79        7.18      0.93 o 
   6  -5   6        5.04        4.80      1.61 o 
   7  -5   6        3.01        3.76      1.03 o 
   8  -5   6        2.62        3.58      1.35 o 
  -9  -4   6        8.33        8.16      1.32 o 
  -8  -4   6       21.91       24.80      1.82 o 
  -7  -4   6       13.34       14.66      1.43 o 
  -6  -4   6       11.49       13.28      1.38 o 
  -5  -4   6        2.42        1.39      0.56 o 
  -4  -4   6       18.04       16.32      0.85 o 
  -3  -4   6       69.05       69.09      1.53 o 
  -2  -4   6        0.63        0.61      0.31 o 
  -1  -4   6       27.30       28.56      1.01 o 
   0  -4   6       23.98       22.67      1.52 o 
   1  -4   6       17.69       21.27      0.88 o 
   2  -4   6       58.46       52.06      1.23 o 
   3  -4   6       67.69       71.23      2.20 o 
   4  -4   6       11.94       14.50      0.92 o 
   5  -4   6        0.11       -0.11      0.69 o 
   6  -4   6        3.21        1.81      1.05 o 
   7  -4   6        2.03        2.20      0.88 o 
   8  -4   6        0.53        1.68      1.04 o 
  -9  -3   6        1.51        1.22      0.78 o 
  -8  -3   6        5.68        6.03      0.93 o 
  -7  -3   6        0.19        0.80      0.63 o 
  -6  -3   6       42.55       46.65      2.00 o 
  -5  -3   6       41.70       39.09      1.53 o 
  -4  -3   6        0.46        0.42      0.32 o 
  -3  -3   6        0.61        0.82      0.30 o 
  -2  -3   6      101.92      111.87      1.68 o 
  -1  -3   6       48.36       51.42      1.01 o 
   0  -3   6      953.64      929.61      9.94 o 
   1  -3   6        5.50        3.42      0.44 o 
   2  -3   6       55.92       59.82      1.20 o 
   3  -3   6        1.23        1.74      0.32 o 
   4  -3   6       22.45       22.32      0.99 o 
   5  -3   6        3.88        5.09      0.76 o 
   6  -3   6       20.31       20.76      1.84 o 
   7  -3   6        2.79        4.25      0.86 o 
   8  -3   6        1.14        0.73      0.91 o 
  -9  -2   6        0.21        0.98      0.88 o 
  -8  -2   6        1.57        0.95      0.48 o 
  -7  -2   6        0.33        0.50      0.45 o 
  -6  -2   6       67.59       64.86      1.74 o 
  -5  -2   6      142.56      129.64      2.28 o 
  -4  -2   6        3.60        2.85      0.34 o 
  -3  -2   6      117.87      137.55      1.77 o 
  -2  -2   6      164.00      170.50      2.14 o 
  -1  -2   6       61.87       68.97      1.26 o 
   0  -2   6      963.46      989.94      9.08 o 
   1  -2   6      465.51      512.91      5.51 o 
   2  -2   6        5.46        4.75      0.40 o 
   3  -2   6      135.14      138.59      1.73 o 
   4  -2   6      113.41      107.52      2.11 o 
   5  -2   6        8.87       10.26      0.87 o 
   6  -2   6       25.18       27.68      1.90 o 
   7  -2   6        0.50        1.08      0.72 o 
   8  -2   6        7.97        8.93      1.20 o 
 -10  -1   6        2.54        2.26      1.08 o 
  -9  -1   6        8.81        9.67      0.94 o 
  -8  -1   6        0.34        1.25      0.48 o 
  -7  -1   6        2.16        2.62      0.51 o 
  -6  -1   6       29.41       29.40      1.69 o 
  -5  -1   6        9.31        9.10      0.49 o 
  -4  -1   6      298.18      316.75      3.44 o 
  -3  -1   6      344.73      375.76      3.66 o 
  -2  -1   6        0.61        0.85      0.24 o 
  -1  -1   6       97.54      106.15      1.68 o 
   0  -1   6      105.53      120.62      1.63 o 
   1  -1   6      187.74      202.87      2.46 o 
   2  -1   6        2.33        2.07      0.32 o 
   3  -1   6      659.12      630.65      6.45 o 
   4  -1   6      351.16      343.23      4.59 o 
   5  -1   6        8.37        9.98      1.14 o 
   6  -1   6       20.86       23.84      1.56 o 
   7  -1   6        2.62        2.49      0.76 o 
   8  -1   6        0.61        1.63      0.98 o 
 -10   0   6        1.07        2.01      0.81 o 
  -9   0   6       13.04       12.46      1.92 o 
  -8   0   6       11.28       13.65      0.83 o 
  -7   0   6       86.03       87.48      2.01 o 
  -6   0   6        0.00       -0.13      0.33 o 
  -5   0   6        3.34        3.87      0.40 o 
  -4   0   6        5.66        4.58      0.41 o 
  -3   0   6       12.38       13.81      0.55 o 
  -2   0   6       36.09       44.19      0.98 o 
  -1   0   6      254.74      276.90      3.11 o 
   0   0   6      372.10      407.68      4.81 o 
   1   0   6       68.27       60.23      1.15 o 
   2   0   6      405.46      428.38      4.46 o 
   3   0   6      128.30      114.98      1.79 o 
   4   0   6      180.85      182.19      3.03 o 
   5   0   6       49.69       47.36      1.59 o 
   6   0   6       20.33       21.77      1.46 o 
   7   0   6        7.31        6.64      1.14 o 
   8   0   6        2.43        3.56      2.23 o 
 -10   1   6        0.23        0.76      1.14 o 
  -9   1   6        0.28        0.81      0.55 o 
  -8   1   6       39.54       39.27      1.40 o 
  -7   1   6      121.61      119.21      2.43 o 
  -6   1   6       33.41       30.82      1.12 o 
  -5   1   6       80.78       82.03      1.50 o 
  -4   1   6       37.95       36.23      0.89 o 
  -3   1   6       73.11       80.86      1.29 o 
  -2   1   6       27.81       34.02      0.87 o 
  -1   1   6       90.45       88.57      1.43 o 
   0   1   6      355.78      403.57      4.41 o 
   1   1   6      140.97      157.54      2.10 o 
   2   1   6       39.71       35.74      0.93 o 
   3   1   6        2.45        3.22      0.53 o 
   4   1   6        2.17        2.07      0.51 o 
   5   1   6       26.99       25.57      1.27 o 
   6   1   6       22.37       27.03      3.21 o 
   7   1   6        0.91        2.83      0.97 o 
   8   1   6        1.92        1.81      1.13 o 
 -10   2   6        0.45        0.29      0.79 o 
  -9   2   6        0.97        1.72      0.56 o 
  -8   2   6        0.00        0.16      0.38 o 
  -7   2   6       28.08       25.53      1.05 o 
  -6   2   6       22.96       21.73      1.23 o 
  -5   2   6       77.96       76.20      1.46 o 
  -4   2   6       68.58       70.95      1.29 o 
  -3   2   6        1.18        0.22      0.22 o 
  -2   2   6       26.35       23.99      0.77 o 
  -1   2   6       55.09       64.98      1.23 o 
   0   2   6      129.25      136.86      2.21 o 
   1   2   6        0.02        0.05      0.27 o 
   2   2   6       43.22       40.53      1.13 o 
   3   2   6       68.95       68.02      1.52 o 
   4   2   6        0.15        0.37      0.48 o 
   5   2   6        4.97        3.40      0.78 o 
   6   2   6       18.53       21.34      2.50 o 
   7   2   6        2.28        3.93      1.13 o 
 -10   3   6        0.51        0.21      1.04 o 
  -9   3   6        0.05        1.02      0.57 o 
  -8   3   6       15.75       15.74      1.03 o 
  -7   3   6        8.43        7.15      0.68 o 
  -6   3   6        0.08       -0.22      0.31 o 
  -5   3   6       21.51       21.22      0.81 o 
  -4   3   6       22.27       23.27      0.76 o 
  -3   3   6        7.43        7.08      0.50 o 
  -2   3   6        1.30        1.34      0.34 o 
  -1   3   6      124.74      130.67      2.06 o 
   0   3   6      150.53      147.82      2.41 o 
   1   3   6       92.99       91.67      2.08 o 
   2   3   6       86.11       86.57      1.85 o 
   3   3   6       53.52       50.05      1.86 o 
   4   3   6       39.33       39.08      1.53 o 
   5   3   6        1.55        1.75      0.69 o 
   6   3   6        4.61        3.07      1.00 o 
   7   3   6        0.10        0.58      1.02 o 
 -10   4   6        1.77        2.48      1.37 o 
  -9   4   6        0.33        1.97      0.65 o 
  -8   4   6        8.04        9.62      0.80 o 
  -7   4   6        2.29        2.43      0.52 o 
  -6   4   6        8.96        8.45      0.76 o 
  -5   4   6       10.07       11.01      0.66 o 
  -4   4   6       55.68       50.62      1.18 o 
  -3   4   6       36.69       36.15      1.03 o 
  -2   4   6       11.98       10.95      0.65 o 
  -1   4   6        0.00       -0.29      0.29 o 
   0   4   6        0.47        0.72      0.38 o 
   1   4   6      242.07      232.59      3.48 o 
   2   4   6       47.55       45.58      1.40 o 
   3   4   6       55.94       56.38      1.83 o 
   4   4   6        3.40        2.00      0.64 o 
   5   4   6        0.00        0.93      0.69 o 
   6   4   6       26.98       29.77      2.35 o 
   7   4   6       65.61       77.67      6.01 o 
  -9   5   6        0.10       -0.81      0.93 o 
  -8   5   6        2.45        3.42      0.75 o 
  -7   5   6        0.82        1.02      0.43 o 
  -6   5   6        1.40        1.30      0.50 o 
  -5   5   6        0.19        0.04      0.31 o 
  -4   5   6       40.36       39.90      1.45 o 
  -3   5   6        6.51        6.79      0.59 o 
  -2   5   6        5.32        5.57      0.58 o 
  -1   5   6       13.87       13.15      1.05 o 
   0   5   6       35.88       34.37      2.11 o 
   1   5   6       13.62       10.31      0.96 o 
   2   5   6        0.07        0.30      0.47 o 
   3   5   6       16.49       14.22      1.15 o 
   4   5   6       20.29       22.77      1.63 o 
   5   5   6        0.01        1.32      0.85 o 
   6   5   6       15.94       17.32      2.38 o 
  -9   6   6        0.14        0.39      2.25 o 
  -8   6   6        0.60        0.47      0.64 o 
  -7   6   6        0.33        2.13      0.67 o 
  -6   6   6        0.09        0.13      0.40 o 
  -5   6   6        6.72        6.17      0.71 o 
  -4   6   6        3.46        2.95      0.67 o 
  -3   6   6        3.87        2.47      0.59 o 
  -2   6   6        9.54        8.33      0.83 o 
  -1   6   6        0.00       -0.21      0.46 o 
   0   6   6        0.91        1.05      0.53 o 
   1   6   6        0.09        0.26      0.53 o 
   2   6   6        7.22        5.20      0.79 o 
   3   6   6        0.12        0.74      0.71 o 
   4   6   6        7.04        8.23      1.36 o 
   5   6   6        8.66       10.27      1.55 o 
   6   6   6        2.24        1.32      1.17 o 
  -9   7   6        0.05        1.36      0.88 o 
  -8   7   6        1.92        1.95      2.25 o 
  -7   7   6        2.81        2.64      0.91 o 
  -6   7   6        4.95        5.66      0.92 o 
  -5   7   6        4.73        2.97      0.78 o 
  -4   7   6        2.38        1.94      0.64 o 
  -3   7   6        1.88        0.56      0.53 o 
  -2   7   6       24.59       22.53      1.35 o 
  -1   7   6        0.18        0.94      0.60 o 
   0   7   6        0.09        0.67      0.56 o 
   1   7   6       12.41       11.12      1.16 o 
   2   7   6        0.21        0.17      0.65 o 
   3   7   6        5.25        5.33      1.36 o 
   4   7   6        0.48        0.11      1.02 o 
   5   7   6       36.14       39.07      2.65 o 
  -8   8   6        2.55        4.33      1.26 o 
  -7   8   6        0.04        1.47      0.92 o 
  -6   8   6        1.22        0.97      0.73 o 
  -5   8   6        4.05        2.65      1.44 o 
  -4   8   6        3.69        3.82      0.88 o 
  -3   8   6        0.90        0.48      0.63 o 
  -2   8   6        1.53        1.75      0.69 o 
  -1   8   6        3.52        3.09      0.79 o 
   0   8   6        1.02        2.73      0.79 o 
   1   8   6       19.22       16.94      1.45 o 
   2   8   6       71.87       78.05      2.81 o 
   3   8   6        4.56        2.12      1.03 o 
   4   8   6        0.45        0.19      1.03 o 
   5   8   6        2.49        1.57      1.52 o 
  -8   9   6        0.01       -0.62      0.86 o 
  -7   9   6        0.59        2.37      1.11 o 
  -6   9   6        6.17        3.96      1.38 o 
  -5   9   6       24.42       23.36      2.12 o 
  -4   9   6        0.78        0.29      0.84 o 
  -3   9   6       14.94       16.74      1.64 o 
  -2   9   6        0.32        0.56      0.71 o 
  -1   9   6        3.56        3.49      0.92 o 
   0   9   6       11.97        9.46      1.24 o 
   1   9   6       19.24       20.17      1.67 o 
   2   9   6        1.73        2.50      1.06 o 
   3   9   6        1.85        2.01      1.52 o 
   4   9   6       23.68       29.91      3.38 o 
  -7  10   6        0.04        2.49      1.31 o 
  -6  10   6        0.14        0.78      1.01 o 
  -5  10   6        3.26        4.57      1.35 o 
  -4  10   6        0.47       -0.01      0.99 o 
  -3  10   6        5.74        6.24      1.31 o 
  -2  10   6        1.64        1.85      1.02 o 
  -1  10   6        0.02        0.89      0.78 o 
   0  10   6       10.90       13.46      1.57 o 
   1  10   6        8.62        8.69      1.55 o 
   2  10   6        0.02       -0.30      1.10 o 
   3  10   6        2.08        2.28      3.69 o 
  -6  11   6        9.33        9.32      2.32 o 
  -5  11   6        3.55        1.88      1.28 o 
  -4  11   6        0.23       -0.33      1.06 o 
  -3  11   6        0.77        0.21      1.03 o 
  -2  11   6        8.18       11.29      1.71 o 
  -1  11   6       23.10       27.21      1.92 o 
   0  11   6        6.41        4.12      1.18 o 
   1  11   6        7.06        6.73      1.69 o 
   2  11   6        1.92        0.86      2.04 o 
  -4  12   6        0.11        1.25      1.84 o 
  -3  12   6        0.03        0.17      1.37 o 
  -2  12   6        1.34       -1.02      2.03 o 
  -1  12   6        4.49        6.65      2.66 o 
   0  12   6        0.46       -2.94      4.69 o 
  -2 -13   7        5.96        4.95      2.14 o 
  -1 -13   7        2.94        3.06      1.81 o 
   0 -13   7        1.38        2.17      1.67 o 
   1 -13   7        0.73        3.45      2.17 o 
   2 -13   7        2.61        2.79      2.20 o 
   3 -13   7        1.62        3.30      2.20 o 
  -4 -12   7        0.12        3.14      2.67 o 
  -3 -12   7        8.26       11.41      1.85 o 
  -2 -12   7        2.26        3.15      1.80 o 
  -1 -12   7        0.01       -1.55      1.87 o 
   0 -12   7        0.01        0.06      1.08 o 
   1 -12   7        4.47        1.73      2.74 o 
   2 -12   7        3.76        5.62      1.59 o 
   3 -12   7        0.57        0.64      1.20 o 
   4 -12   7        0.14       -0.02      1.16 o 
   5 -12   7        0.27       -0.53      1.31 o 
  -5 -11   7        3.06        1.45      1.52 o 
  -4 -11   7        0.46        2.53      1.22 o 
  -3 -11   7        2.76        2.00      1.11 o 
  -2 -11   7        3.30        4.84      1.36 o 
  -1 -11   7        6.12        4.51      1.60 o 
   0 -11   7       20.47       21.94      2.04 o 
   1 -11   7        7.32        6.54      1.31 o 
   2 -11   7        3.01        5.02      1.55 o 
   3 -11   7       19.26       21.73      4.97 o 
   4 -11   7        3.40        0.62      1.15 o 
   5 -11   7        0.53       -0.50      1.09 o 
   6 -11   7        1.11       -0.03      1.58 o 
  -6 -10   7        5.99        7.65      2.72 o 
  -5 -10   7        4.68        4.51      1.72 o 
  -4 -10   7        0.04        0.76      1.00 o 
  -3 -10   7        0.85        0.96      0.88 o 
  -2 -10   7        9.82       12.47      1.60 o 
  -1 -10   7        3.50        2.89      1.16 o 
   0 -10   7        0.57        1.76      0.86 o 
   1 -10   7       11.99       15.34      2.10 o 
   2 -10   7        1.78       -0.93      0.93 o 
   3 -10   7        1.73        2.17      1.10 o 
   4 -10   7        0.44       -0.63      0.94 o 
   5 -10   7        0.31        0.37      2.59 o 
   6 -10   7        0.26        0.53      1.43 o 
  -7  -9   7        4.61        0.79      1.72 o 
  -6  -9   7       11.35       11.74      2.08 o 
  -5  -9   7       16.57       20.18      2.39 o 
  -4  -9   7        0.93        0.08      0.90 o 
  -3  -9   7        0.18        1.31      0.89 o 
  -2  -9   7        0.61        0.55      0.80 o 
  -1  -9   7        3.57        2.83      0.87 o 
   0  -9   7        9.05        7.37      0.96 o 
   1  -9   7       23.83       20.74      1.33 o 
   2  -9   7       74.37       70.35      3.96 o 
   3  -9   7        1.32        2.74      1.19 o 
   4  -9   7       10.71        8.29      1.53 o 
   5  -9   7        4.34        5.46      1.27 o 
   6  -9   7        1.14        1.49      1.31 o 
   7  -9   7        0.07        0.87      1.28 o 
  -7  -8   7       11.81       11.30      2.08 o 
  -6  -8   7        0.18       -0.59      1.40 o 
  -5  -8   7       21.42       21.79      2.31 o 
  -4  -8   7        1.94        1.95      0.92 o 
  -3  -8   7        3.04        1.36      0.68 o 
  -2  -8   7       55.80       50.50      2.30 o 
  -1  -8   7       48.76       46.67      1.76 o 
   0  -8   7        4.35        4.68      0.78 o 
   1  -8   7        5.57        5.83      0.86 o 
   2  -8   7       14.89       13.69      1.25 o 
   3  -8   7        0.02        0.20      0.66 o 
   4  -8   7        1.65        0.52      0.82 o 
   5  -8   7        6.35        3.87      1.10 o 
   6  -8   7        0.57        1.28      1.20 o 
   7  -8   7        1.79        0.38      1.23 o 
  -8  -7   7        0.91        3.04      1.18 o 
  -7  -7   7       13.77       15.35      1.82 o 
  -6  -7   7        7.63        6.26      1.55 o 
  -5  -7   7        4.17        5.87      1.27 o 
  -4  -7   7        0.06        0.67      0.64 o 
  -3  -7   7        0.51        0.45      0.57 o 
  -2  -7   7      175.07      159.84      3.24 o 
  -1  -7   7       65.54       60.56      2.08 o 
   0  -7   7      279.30      282.49      4.59 o 
   1  -7   7      159.86      157.81      3.12 o 
   2  -7   7        0.75       -0.16      0.52 o 
   3  -7   7        2.12        1.69      0.89 o 
   4  -7   7       26.04       24.86      1.94 o 
   5  -7   7       14.82       18.17      1.91 o 
   6  -7   7        5.28        2.67      1.43 o 
   7  -7   7        6.25        9.52      1.97 o 
  -8  -6   7       15.68       20.57      2.02 o 
  -7  -6   7        0.72        1.13      0.93 o 
  -6  -6   7       16.92       21.26      1.84 o 
  -5  -6   7        1.01        2.06      0.71 o 
  -4  -6   7       30.34       29.50      1.61 o 
  -3  -6   7       95.23       87.73      2.00 o 
  -2  -6   7       11.17       13.78      0.85 o 
  -1  -6   7        3.87        4.53      0.84 o 
   0  -6   7      170.21      170.92      3.19 o 
   1  -6   7      225.39      221.58      3.81 o 
   2  -6   7       46.06       45.67      1.50 o 
   3  -6   7       15.68       12.45      2.37 o 
   4  -6   7       23.31       20.81      1.48 o 
   5  -6   7        0.10        0.20      0.74 o 
   6  -6   7        0.60        2.49      1.11 o 
   7  -6   7       11.69       12.91      2.19 o 
  -8  -5   7        1.30        2.56      0.95 o 
  -7  -5   7       14.54       17.27      1.65 o 
  -6  -5   7        6.51        8.61      2.08 o 
  -5  -5   7        0.03        0.57      0.55 o 
  -4  -5   7       16.02       13.61      1.00 o 
  -3  -5   7       58.80       45.48      1.26 o 
  -2  -5   7       69.72       58.40      1.37 o 
  -1  -5   7        3.30        3.90      0.61 o 
   0  -5   7       26.86       25.69      1.99 o 
   1  -5   7      127.13      123.79      2.50 o 
   2  -5   7       32.40       22.33      1.07 o 
   3  -5   7      219.84      200.98      5.11 o 
   4  -5   7       36.63       29.06      1.63 o 
   5  -5   7        4.38        3.92      1.03 o 
   6  -5   7        1.91        2.11      1.11 o 
   7  -5   7        6.84        4.86      1.49 o 
   8  -5   7        0.96       -0.06      1.14 o 
  -9  -4   7       14.55       15.28      2.50 o 
  -8  -4   7        0.29        1.00      0.84 o 
  -7  -4   7        8.58        7.54      1.56 o 
  -6  -4   7       38.28       40.99      1.85 o 
  -5  -4   7       21.51       28.15      1.21 o 
  -4  -4   7        6.20        6.83      0.58 o 
  -3  -4   7       77.42       76.13      1.49 o 
  -2  -4   7       73.60       67.93      1.44 o 
  -1  -4   7        0.28       -0.11      0.35 o 
   0  -4   7       69.23       78.96      1.86 o 
   1  -4   7      187.52      190.94      2.97 o 
   2  -4   7       20.68       17.07      0.84 o 
   3  -4   7        1.00        0.95      0.49 o 
   4  -4   7        2.85        2.94      0.65 o 
   5  -4   7        2.76        3.24      0.83 o 
   6  -4   7       10.11        9.42      2.23 o 
   7  -4   7        1.40        1.64      0.99 o 
   8  -4   7        0.30        0.99      1.08 o 
  -9  -3   7        6.91        7.30      0.93 o 
  -8  -3   7        6.57        4.56      0.77 o 
  -7  -3   7       23.00       21.63      1.37 o 
  -6  -3   7        0.03        0.15      0.47 o 
  -5  -3   7      125.66      128.11      2.20 o 
  -4  -3   7        5.65        3.82      0.45 o 
  -3  -3   7        3.71        1.56      0.36 o 
  -2  -3   7        0.26        0.65      0.30 o 
  -1  -3   7       70.12       78.30      1.67 o 
   0  -3   7       37.70       31.52      1.07 o 
   1  -3   7       72.55       83.54      1.65 o 
   2  -3   7        0.01        0.27      0.35 o 
   3  -3   7       55.24       51.79      1.41 o 
   4  -3   7        0.32        0.04      0.44 o 
   5  -3   7        6.49        8.31      0.98 o 
   6  -3   7        7.89        5.84      1.66 o 
   7  -3   7        0.29        0.15      0.79 o 
   8  -3   7        0.20        1.30      1.02 o 
  -9  -2   7        6.97        9.03      1.10 o 
  -8  -2   7        0.95        2.00      0.55 o 
  -7  -2   7        1.28        0.77      0.48 o 
  -6  -2   7        0.00        0.38      0.64 o 
  -5  -2   7        1.13        0.82      0.35 o 
  -4  -2   7       19.83       20.78      0.71 o 
  -3  -2   7        0.05       -0.15      0.26 o 
  -2  -2   7       21.65       21.79      1.01 o 
  -1  -2   7       57.88       68.62      2.52 o 
   0  -2   7        3.58        3.01      0.51 o 
   1  -2   7      181.91      185.35      2.66 o 
   2  -2   7      118.06      114.57      1.81 o 
   3  -2   7       47.54       50.47      1.29 o 
   4  -2   7        0.01        0.15      0.45 o 
   5  -2   7       23.70       29.18      1.39 o 
   6  -2   7        0.00       -0.06      0.73 o 
   7  -2   7        1.03        1.58      0.91 o 
   8  -2   7        0.25        1.50      1.08 o 
  -9  -1   7       10.07       14.08      1.22 o 
  -8  -1   7        1.20        2.04      0.54 o 
  -7  -1   7        4.58        5.41      0.67 o 
  -6  -1   7        6.67        5.34      0.65 o 
  -5  -1   7        3.82        2.32      0.40 o 
  -4  -1   7        9.53       10.15      0.52 o 
  -3  -1   7        1.64        2.27      0.38 o 
  -2  -1   7       13.94       15.89      0.71 o 
  -1  -1   7       37.36       32.73      1.03 o 
   0  -1   7       38.21       43.92      0.98 o 
   1  -1   7      178.04      172.24      2.30 o 
   2  -1   7        6.35        9.22      0.61 o 
   3  -1   7        4.49        7.85      0.64 o 
   4  -1   7       12.27        9.19      0.80 o 
   5  -1   7        2.18        2.31      0.66 o 
   6  -1   7        1.27        1.77      0.90 o 
   7  -1   7        0.78        0.56      0.88 o 
   8  -1   7        0.01        0.25      1.03 o 
 -10   0   7        0.00       -0.46      0.85 o 
  -9   0   7        0.06        0.19      0.67 o 
  -8   0   7       12.84       12.20      1.11 o 
  -7   0   7       10.99        8.76      0.74 o 
  -6   0   7       13.00       13.75      1.19 o 
  -5   0   7        1.40        2.11      0.39 o 
  -4   0   7        3.11        4.45      0.41 o 
  -3   0   7      221.01      227.79      2.93 o 
  -2   0   7       57.45       66.64      1.33 o 
  -1   0   7        8.49       11.49      0.64 o 
   0   0   7      143.10      152.04      2.16 o 
   1   0   7       32.77       31.61      0.89 o 
   2   0   7      329.83      337.29      3.82 o 
   3   0   7       16.50       14.22      0.84 o 
   4   0   7        1.38        2.20      0.57 o 
   5   0   7        1.44        1.33      0.64 o 
   6   0   7        1.47        1.81      0.82 o 
   7   0   7        2.49        2.27      0.90 o 
 -10   1   7        2.25        1.66      0.95 o 
  -9   1   7        0.15        1.15      0.61 o 
  -8   1   7        0.28        0.86      0.63 o 
  -7   1   7       25.48       26.04      1.16 o 
  -6   1   7       39.61       38.79      1.15 o 
  -5   1   7       89.08       96.03      1.80 o 
  -4   1   7      104.27      102.87      1.58 o 
  -3   1   7        3.81        2.80      0.50 o 
  -2   1   7       44.79       54.34      1.20 o 
  -1   1   7        0.49        0.06      0.27 o 
   0   1   7      488.25      519.02      5.59 o 
   1   1   7       13.80       17.98      0.73 o 
   2   1   7      388.62      365.70      4.13 o 
   3   1   7      376.10      342.29      5.14 o 
   4   1   7        0.40        0.72      0.52 o 
   5   1   7       84.57       93.89      2.72 o 
   6   1   7        0.10       -0.01      0.67 o 
   7   1   7        0.00        0.99      0.90 o 
 -10   2   7        0.29       -0.35      0.78 o 
  -9   2   7        3.73        4.25      0.75 o 
  -8   2   7       35.98       37.59      1.80 o 
  -7   2   7        9.49        9.86      0.81 o 
  -6   2   7        2.75        1.73      0.40 o 
  -5   2   7       47.70       46.10      1.21 o 
  -4   2   7       49.86       54.86      1.13 o 
  -3   2   7       33.38       37.91      1.01 o 
  -2   2   7      135.13      143.10      2.20 o 
  -1   2   7      284.10      283.83      3.65 o 
   0   2   7        0.62        0.70      0.32 o 
   1   2   7       57.54       54.97      1.30 o 
   2   2   7      202.14      204.35      3.18 o 
   3   2   7      160.00      163.46      3.17 o 
   4   2   7       61.78       60.16      1.89 o 
   5   2   7       12.48       15.42      1.34 o 
   6   2   7       21.22       18.54      2.90 o 
   7   2   7       10.55       14.35      1.80 o 
 -10   3   7        2.09        2.96      1.35 o 
  -9   3   7        5.63        5.40      0.86 o 
  -8   3   7       62.70       69.43      1.92 o 
  -7   3   7        3.85        3.90      0.67 o 
  -6   3   7       38.58       39.96      1.26 o 
  -5   3   7       52.67       50.39      1.31 o 
  -4   3   7       63.48       63.21      1.35 o 
  -3   3   7       49.53       51.75      1.23 o 
  -2   3   7        0.41        0.23      0.32 o 
  -1   3   7       57.51       63.06      1.42 o 
   0   3   7       40.51       41.62      1.26 o 
   1   3   7      111.41      107.12      2.12 o 
   2   3   7      135.73      133.72      2.52 o 
   3   3   7        4.83        5.17      0.79 o 
   4   3   7        3.34        3.80      0.74 o 
   5   3   7       27.43       30.05      2.71 o 
   6   3   7        0.44        0.72      1.00 o 
   7   3   7        4.99        7.18      1.80 o 
  -9   4   7        2.78        3.25      0.81 o 
  -8   4   7        1.57        1.31      0.54 o 
  -7   4   7        2.69        1.67      0.52 o 
  -6   4   7        1.67        1.62      0.47 o 
  -5   4   7       13.31       13.07      0.78 o 
  -4   4   7       54.25       55.95      1.62 o 
  -3   4   7       27.58       25.11      0.94 o 
  -2   4   7        1.43        1.10      0.56 o 
  -1   4   7       45.53       43.92      1.31 o 
   0   4   7        4.83        5.61      0.82 o 
   1   4   7       16.33       15.81      1.01 o 
   2   4   7       44.26       41.73      1.43 o 
   3   4   7        0.00       -0.16      0.61 o 
   4   4   7        1.22        1.40      0.78 o 
   5   4   7        4.47        5.27      0.97 o 
   6   4   7       29.81       38.10      4.35 o 
  -9   5   7        8.49       13.29      3.61 o 
  -8   5   7        7.32        9.29      0.91 o 
  -7   5   7        0.02       -0.44      0.51 o 
  -6   5   7        1.90        1.13      0.48 o 
  -5   5   7       12.15       13.26      0.89 o 
  -4   5   7       20.13       19.87      1.08 o 
  -3   5   7       13.24       11.13      0.81 o 
  -2   5   7       26.56       21.90      1.12 o 
  -1   5   7       76.33       69.45      2.07 o 
   0   5   7       14.84       16.75      1.21 o 
   1   5   7       18.70       16.82      1.07 o 
   2   5   7      113.28      113.42      2.65 o 
   3   5   7       41.48       39.14      2.16 o 
   4   5   7        2.24        1.95      0.90 o 
   5   5   7        3.05        1.77      1.59 o 
   6   5   7        7.63        4.78      1.81 o 
  -9   6   7        0.15        0.29      1.39 o 
  -8   6   7        0.08        0.62      0.70 o 
  -7   6   7        1.00        2.04      0.68 o 
  -6   6   7        0.00       -0.22      0.54 o 
  -5   6   7        0.56        1.13      0.53 o 
  -4   6   7        0.23       -0.25      0.41 o 
  -3   6   7        3.07        1.55      0.58 o 
  -2   6   7       19.37       17.21      1.20 o 
  -1   6   7       20.70       16.24      1.19 o 
   0   6   7        6.85        7.19      0.95 o 
   1   6   7       14.50       14.68      1.10 o 
   2   6   7        4.75        5.03      0.84 o 
   3   6   7        7.87        6.48      1.15 o 
   4   6   7       11.36       11.22      1.84 o 
   5   6   7       18.01       22.12      2.17 o 
  -9   7   7        0.07       -0.57      1.78 o 
  -8   7   7        0.00        1.84      0.89 o 
  -7   7   7        2.76        2.81      0.99 o 
  -6   7   7        0.09        1.43      0.67 o 
  -5   7   7        0.19        0.32      1.07 o 
  -4   7   7        4.84        4.33      0.87 o 
  -3   7   7        1.93        1.47      0.64 o 
  -2   7   7        1.67        1.30      0.65 o 
  -1   7   7        1.12        0.89      0.74 o 
   0   7   7        7.98        9.30      1.12 o 
   1   7   7       12.21       13.14      1.61 o 
   2   7   7        1.03        0.24      0.78 o 
   3   7   7        4.09        4.98      1.15 o 
   4   7   7        4.60        7.05      2.70 o 
   5   7   7        3.05        2.64      1.50 o 
  -8   8   7        0.17       -0.39      0.98 o 
  -7   8   7        0.01       -0.11      1.53 o 
  -6   8   7        0.26        0.50      0.77 o 
  -5   8   7        1.76        1.30      0.92 o 
  -4   8   7        0.11        1.01      0.83 o 
  -3   8   7        7.69        8.24      1.21 o 
  -2   8   7        0.55        0.55      0.68 o 
  -1   8   7        0.69        1.11      0.73 o 
   0   8   7        8.56        7.22      1.09 o 
   1   8   7       32.72       38.81      1.82 o 
   2   8   7        3.07        1.48      0.97 o 
   3   8   7        3.72        5.48      1.24 o 
   4   8   7        9.03        9.88      3.32 o 
  -7   9   7        0.05        2.13      1.81 o 
  -6   9   7        2.77        4.38      1.20 o 
  -5   9   7        1.41        1.81      1.09 o 
  -4   9   7        0.26        0.22      0.91 o 
  -3   9   7        0.04       -0.69      0.97 o 
  -2   9   7        0.02       -0.73      0.73 o 
  -1   9   7        0.33       -0.13      0.75 o 
   0   9   7        0.37       -0.04      0.79 o 
   1   9   7        3.88        4.35      1.16 o 
   2   9   7        0.63       -0.94      0.94 o 
   3   9   7        4.26        6.12      1.97 o 
  -7  10   7        2.78        2.98      1.38 o 
  -6  10   7        3.44        3.00      1.08 o 
  -5  10   7        0.01        1.22      1.14 o 
  -4  10   7        0.97        1.30      1.75 o 
  -3  10   7        4.98        6.15      1.86 o 
  -2  10   7        1.35        0.70      1.14 o 
  -1  10   7        6.06        6.02      1.27 o 
   0  10   7       13.65       15.04      2.50 o 
   1  10   7       12.85       10.48      1.76 o 
   2  10   7        0.09       -0.07      1.45 o 
  -5  11   7        1.58        6.07      2.37 o 
  -4  11   7        0.28        2.89      1.73 o 
  -3  11   7        1.46        2.63      3.63 o 
  -2  11   7        8.93       14.98      2.46 o 
  -1  11   7        0.03       -1.31      1.84 o 
   0  11   7        1.95        1.72      1.45 o 
   1  11   7        2.43        3.81      1.63 o 
  -3  12   7        4.07        5.00      2.67 o 
  -2 -13   8        0.99        0.56      2.13 o 
  -1 -13   8        1.72        1.36      1.83 o 
   0 -13   8        1.65        6.04      2.48 o 
   1 -13   8        5.60       12.76      3.48 o 
   2 -13   8        2.79        5.50      2.29 o 
   3 -13   8        0.42        1.76      2.10 o 
  -4 -12   8        1.89       -1.99      1.99 o 
  -3 -12   8        0.03        0.13      1.43 o 
  -2 -12   8        1.92        2.63      1.37 o 
  -1 -12   8        1.06        0.37      1.16 o 
   0 -12   8        0.02        1.23      1.19 o 
   1 -12   8        2.70        4.94      3.81 o 
   2 -12   8        2.31        2.90      1.87 o 
   3 -12   8        0.38        1.88      2.00 o 
   4 -12   8        0.58       -0.93      1.66 o 
  -5 -11   8        1.29       -0.43      2.05 o 
  -4 -11   8        2.91        0.26      1.98 o 
  -3 -11   8       18.05       18.43      3.33 o 
  -2 -11   8       41.47       49.42      4.46 o 
  -1 -11   8        9.14       10.58      1.49 o 
   0 -11   8        0.55        0.57      1.05 o 
   1 -11   8        6.64        5.62      2.63 o 
   2 -11   8        6.36        8.92      1.85 o 
   3 -11   8        5.64        8.44      2.76 o 
   4 -11   8       14.13       13.78      3.02 o 
   5 -11   8        1.05        0.29      1.14 o 
  -6 -10   8        0.46        1.34      1.59 o 
  -5 -10   8        0.97       -1.29      1.85 o 
  -4 -10   8        6.27        5.51      1.72 o 
  -3 -10   8        2.19        3.13      1.30 o 
  -2 -10   8       15.56       18.51      1.90 o 
  -1 -10   8        3.93        4.27      1.09 o 
   0 -10   8        0.20        0.27      0.78 o 
   1 -10   8       11.60       12.50      1.55 o 
   2 -10   8        0.00       -0.50      0.86 o 
   3 -10   8        0.00       -0.53      1.00 o 
   4 -10   8        8.86       10.42      1.74 o 
   5 -10   8        4.22        3.34      1.33 o 
   6 -10   8        2.81        4.16      1.82 o 
  -6  -9   8        6.46        3.14      1.81 o 
  -5  -9   8        0.91       -1.18      1.18 o 
  -4  -9   8        0.00       -0.84      0.84 o 
  -3  -9   8        0.13       -0.63      0.65 o 
  -2  -9   8        0.31        0.12      0.70 o 
  -1  -9   8        6.16        4.94      0.93 o 
   0  -9   8       11.42       10.71      1.13 o 
   1  -9   8        4.10        3.03      1.08 o 
   2  -9   8       26.86       25.37      2.01 o 
   3  -9   8        3.59        1.37      1.05 o 
   4  -9   8        0.04        1.10      0.99 o 
   5  -9   8        0.06       -0.34      0.94 o 
   6  -9   8        0.06       -0.05      1.32 o 
  -7  -8   8        0.07       -1.40      1.40 o 
  -6  -8   8       15.49       17.96      3.10 o 
  -5  -8   8        4.28        5.56      1.61 o 
  -4  -8   8        6.98        6.82      1.44 o 
  -3  -8   8        0.52        0.88      0.63 o 
  -2  -8   8        0.82       -0.53      0.53 o 
  -1  -8   8        1.12        0.28      0.58 o 
   0  -8   8      112.71      118.04      2.86 o 
   1  -8   8       40.43       42.73      1.73 o 
   2  -8   8       18.91       23.05      1.57 o 
   3  -8   8       17.97       18.99      1.87 o 
   4  -8   8        0.50        0.73      0.98 o 
   5  -8   8        1.77        0.65      1.28 o 
   6  -8   8        2.18        1.82      1.31 o 
   7  -8   8        4.15        6.07      1.78 o 
  -8  -7   8        2.86        4.43      1.82 o 
  -7  -7   8        2.66        4.42      2.44 o 
  -6  -7   8       13.45       13.12      1.65 o 
  -5  -7   8        3.93        5.49      1.40 o 
  -4  -7   8        0.61        0.25      0.66 o 
  -3  -7   8       32.80       30.48      1.33 o 
  -2  -7   8       17.47       14.83      0.99 o 
  -1  -7   8       33.79       34.53      1.60 o 
   0  -7   8       53.14       47.55      1.72 o 
   1  -7   8       90.92       89.20      2.33 o 
   2  -7   8        1.16        0.44      0.68 o 
   3  -7   8        0.67        1.36      0.85 o 
   4  -7   8       16.52       15.64      1.78 o 
   5  -7   8        9.89        9.67      2.97 o 
   6  -7   8        2.00        0.73      1.14 o 
   7  -7   8        2.24        1.43      1.38 o 
  -8  -6   8       20.21       19.12      2.27 o 
  -7  -6   8        0.04        0.19      0.65 o 
  -6  -6   8       32.13       34.51      3.40 o 
  -5  -6   8        5.60        5.89      1.07 o 
  -4  -6   8        7.18        4.84      0.76 o 
  -3  -6   8       33.83       25.27      1.11 o 
  -2  -6   8       28.06       24.24      1.10 o 
  -1  -6   8        7.25        6.81      0.81 o 
   0  -6   8       18.41       17.12      1.12 o 
   1  -6   8       26.88       22.68      1.23 o 
   2  -6   8        2.37        1.54      0.69 o 
   3  -6   8       58.80       51.31      2.25 o 
   4  -6   8        4.57        4.86      1.21 o 
   5  -6   8        0.83       -0.53      0.73 o 
   6  -6   8       10.92       12.00      2.22 o 
   7  -6   8        0.04       -1.03      1.03 o 
  -8  -5   8        6.35        9.33      1.68 o 
  -7  -5   8        0.95        1.87      0.76 o 
  -6  -5   8        1.82        3.71      0.79 o 
  -5  -5   8       11.11        9.58      0.98 o 
  -4  -5   8        3.36        4.96      0.72 o 
  -3  -5   8      223.97      207.92      3.26 o 
  -2  -5   8      163.50      156.96      2.51 o 
  -1  -5   8      174.32      161.47      2.89 o 
   0  -5   8      183.06      166.53      3.14 o 
   1  -5   8        8.13        6.78      0.75 o 
   2  -5   8       16.78       16.38      1.02 o 
   3  -5   8       23.47       18.66      1.47 o 
   4  -5   8        0.15        0.86      0.62 o 
   5  -5   8        0.01        0.48      0.70 o 
   6  -5   8       14.43       12.28      2.19 o 
   7  -5   8       13.85       15.66      2.38 o 
  -9  -4   8        1.97        0.88      1.08 o 
  -8  -4   8        0.39       -0.13      0.63 o 
  -7  -4   8       22.50       23.43      1.52 o 
  -6  -4   8       27.56       31.70      1.65 o 
  -5  -4   8        0.22       -0.08      0.44 o 
  -4  -4   8       28.81       25.49      1.14 o 
  -3  -4   8       18.11       18.01      0.86 o 
  -2  -4   8        0.44        0.23      0.33 o 
  -1  -4   8      428.15      434.77      5.58 o 
   0  -4   8      545.31      555.66      7.26 o 
   1  -4   8        0.03        0.43      0.51 o 
   2  -4   8       30.57       28.64      1.16 o 
   3  -4   8       31.17       27.74      1.52 o 
   4  -4   8        0.20       -0.07      0.57 o 
   5  -4   8       64.39       70.74      2.59 o 
   6  -4   8       25.05       27.84      3.45 o 
   7  -4   8        0.07        0.43      0.93 o 
  -9  -3   8        3.01        2.82      1.36 o 
  -8  -3   8        1.01        2.78      0.70 o 
  -7  -3   8        0.11        0.55      0.51 o 
  -6  -3   8       24.22       21.62      1.22 o 
  -5  -3   8        8.54        9.84      0.76 o 
  -4  -3   8      116.92      102.80      1.80 o 
  -3  -3   8        3.84        1.15      0.48 o 
  -2  -3   8        0.08        0.36      0.43 o 
  -1  -3   8        8.07        8.32      0.71 o 
   0  -3   8        3.31        2.77      0.48 o 
   1  -3   8        0.03        1.35      0.45 o 
   2  -3   8      223.72      191.64      3.04 o 
   3  -3   8      132.65      123.74      3.01 o 
   4  -3   8        1.23        1.00      0.71 o 
   5  -3   8        9.31        9.79      1.11 o 
   6  -3   8        0.31        0.48      1.10 o 
   7  -3   8        0.07        0.58      0.98 o 
  -9  -2   8        0.06        1.41      0.65 o 
  -8  -2   8       10.99       11.45      1.01 o 
  -7  -2   8        5.01        5.96      0.79 o 
  -6  -2   8        1.03        1.33      0.52 o 
  -5  -2   8        0.26        0.60      0.41 o 
  -4  -2   8       48.88       47.19      1.14 o 
  -3  -2   8       58.10       54.53      1.34 o 
  -2  -2   8       10.48       10.12      0.68 o 
  -1  -2   8        4.24        6.86      0.60 o 
   0  -2   8       16.74       15.20      0.80 o 
   1  -2   8        2.46        3.88      0.51 o 
   2  -2   8        9.65       11.73      0.72 o 
   3  -2   8        3.28        2.31      0.64 o 
   4  -2   8       12.91       14.13      1.07 o 
   5  -2   8        0.01       -0.03      0.73 o 
   6  -2   8        2.82        3.40      1.06 o 
   7  -2   8        0.01       -0.08      0.82 o 
  -9  -1   8        7.59        8.14      0.90 o 
  -8  -1   8        0.75        0.86      0.52 o 
  -7  -1   8        0.60        0.46      0.47 o 
  -6  -1   8        2.57        2.74      0.72 o 
  -5  -1   8        1.60        0.47      0.35 o 
  -4  -1   8       44.69       44.47      1.17 o 
  -3  -1   8        0.55        0.30      0.33 o 
  -2  -1   8       28.54       29.10      0.97 o 
  -1  -1   8        2.80        2.94      0.46 o 
   0  -1   8        0.00       -0.11      0.33 o 
   1  -1   8        2.57        2.60      0.44 o 
   2  -1   8        7.93        9.45      0.68 o 
   3  -1   8       16.09       14.36      1.05 o 
   4  -1   8        7.16        4.93      0.77 o 
   5  -1   8        1.75        0.62      0.72 o 
   6  -1   8        2.30        1.19      1.27 o 
   7  -1   8        9.90       10.55      1.59 o 
  -9   0   8        0.51        1.09      0.69 o 
  -8   0   8        1.11        0.70      0.50 o 
  -7   0   8        0.78        0.95      0.48 o 
  -6   0   8       47.33       48.21      1.44 o 
  -5   0   8       38.59       38.26      1.17 o 
  -4   0   8        5.26        3.95      0.58 o 
  -3   0   8        1.33        0.47      0.32 o 
  -2   0   8        0.45        1.13      0.36 o 
  -1   0   8        0.01       -0.02      0.31 o 
   0   0   8        0.73        0.76      0.32 o 
   1   0   8       71.20       60.80      1.56 o 
   2   0   8       23.42       22.93      0.93 o 
   3   0   8        2.58        1.46      0.66 o 
   4   0   8        0.23        1.25      0.57 o 
   5   0   8        7.30        7.32      1.42 o 
   6   0   8        0.02       -0.27      0.77 o 
   7   0   8        0.23        0.46      0.86 o 
  -9   1   8        0.00        0.70      0.68 o 
  -8   1   8        5.37        7.01      0.76 o 
  -7   1   8        0.80        0.65      0.60 o 
  -6   1   8        0.03        0.44      0.39 o 
  -5   1   8       39.34       40.29      1.22 o 
  -4   1   8       34.78       31.85      1.08 o 
  -3   1   8        1.95        1.44      0.38 o 
  -2   1   8        0.97        0.77      0.34 o 
  -1   1   8       18.87       22.44      0.78 o 
   0   1   8      133.86      125.18      2.04 o 
   1   1   8        0.68        0.46      0.45 o 
   2   1   8        2.03        1.53      0.49 o 
   3   1   8       45.41       41.60      1.70 o 
   4   1   8       25.10       27.37      1.73 o 
   5   1   8       17.37       18.90      1.47 o 
   6   1   8        8.34        6.83      1.35 o 
   7   1   8        0.29        0.59      1.07 o 
  -9   2   8        0.65        0.10      0.64 o 
  -8   2   8       17.30       15.33      1.17 o 
  -7   2   8        6.33        4.62      0.70 o 
  -6   2   8        0.61        0.38      0.41 o 
  -5   2   8        0.56        0.09      0.36 o 
  -4   2   8        2.88        3.64      0.47 o 
  -3   2   8        0.40       -0.14      0.30 o 
  -2   2   8       14.45       17.46      0.94 o 
  -1   2   8      101.83      104.98      2.21 o 
   0   2   8       11.26       12.92      0.94 o 
   1   2   8      224.77      224.58      3.32 o 
   2   2   8      102.12      101.80      2.93 o 
   3   2   8        5.73        4.05      0.73 o 
   4   2   8        0.01        0.53      0.98 o 
   5   2   8        0.70        2.10      0.86 o 
   6   2   8       15.85       19.20      1.96 o 
   7   2   8        1.46        0.37      2.56 o 
  -9   3   8        5.00        6.73      0.80 o 
  -8   3   8        9.68        9.80      0.92 o 
  -7   3   8        1.49        1.84      0.71 o 
  -6   3   8       18.14       18.01      1.32 o 
  -5   3   8       57.52       60.10      1.56 o 
  -4   3   8       10.93       11.25      0.80 o 
  -3   3   8       26.59       21.48      0.97 o 
  -2   3   8        4.80        4.42      0.59 o 
  -1   3   8       91.20      100.72      2.22 o 
   0   3   8        3.26        4.47      0.58 o 
   1   3   8      438.82      439.15      7.89 o 
   2   3   8       72.76       71.66      1.88 o 
   3   3   8       34.38       34.57      1.62 o 
   4   3   8       16.83       17.72      1.48 o 
   5   3   8        0.28        1.44      1.18 o 
   6   3   8        7.68       10.42      1.99 o 
  -9   4   8       20.59       25.26      1.69 o 
  -8   4   8       15.47       15.58      1.20 o 
  -7   4   8        0.06        0.52      0.46 o 
  -6   4   8        8.81        9.05      1.12 o 
  -5   4   8        4.63        4.19      0.63 o 
  -4   4   8       13.44       14.59      0.96 o 
  -3   4   8      181.05      183.81      3.02 o 
  -2   4   8       76.72       76.41      1.82 o 
  -1   4   8        2.32        2.68      0.54 o 
   0   4   8       15.99       16.45      1.18 o 
   1   4   8        3.81        3.48      0.70 o 
   2   4   8      115.40      123.99      2.80 o 
   3   4   8        0.01        0.30      0.72 o 
   4   4   8       20.11       21.02      1.87 o 
   5   4   8       16.78       17.28      1.83 o 
   6   4   8        0.70       -0.30      1.40 o 
  -9   5   8       10.14       12.13      2.51 o 
  -8   5   8        0.70        1.59      0.67 o 
  -7   5   8       15.45       17.80      1.48 o 
  -6   5   8       13.88       14.99      1.10 o 
  -5   5   8        3.86        4.08      0.65 o 
  -4   5   8        8.05        8.49      0.94 o 
  -3   5   8        0.11        0.13      0.43 o 
  -2   5   8       19.35       21.10      1.16 o 
  -1   5   8        0.14        1.04      0.58 o 
   0   5   8       29.76       26.45      1.50 o 
   1   5   8        8.67        7.82      0.99 o 
   2   5   8        2.43        1.54      0.72 o 
   3   5   8        0.05        0.46      0.85 o 
   4   5   8       20.58       23.57      2.05 o 
   5   5   8       15.43       18.37      1.94 o 
  -9   6   8        0.66        0.70      0.95 o 
  -8   6   8        0.03        0.37      0.62 o 
  -7   6   8        0.08        1.43      0.70 o 
  -6   6   8        0.40        1.32      0.77 o 
  -5   6   8        2.58        3.16      1.00 o 
  -4   6   8        0.87        2.04      0.62 o 
  -3   6   8        1.21        1.25      0.55 o 
  -2   6   8        0.01       -0.08      0.55 o 
  -1   6   8        8.56        6.77      0.93 o 
   0   6   8        8.21        8.87      1.09 o 
   1   6   8        8.25        8.51      1.01 o 
   2   6   8        1.44        1.22      0.83 o 
   3   6   8       12.11       13.24      1.48 o 
   4   6   8        2.61        1.43      1.22 o 
   5   6   8        3.25        3.66      3.63 o 
  -8   7   8        0.00        0.09      0.95 o 
  -7   7   8        0.00        1.43      0.88 o 
  -6   7   8        5.21        3.72      1.78 o 
  -5   7   8        0.00        0.79      0.74 o 
  -4   7   8        2.52        3.00      0.97 o 
  -3   7   8        2.74        2.29      0.95 o 
  -2   7   8        9.87       11.90      1.22 o 
  -1   7   8       12.42       11.92      1.26 o 
   0   7   8        6.07        5.29      0.98 o 
   1   7   8        1.80        0.89      0.72 o 
   2   7   8        3.26        2.58      1.02 o 
   3   7   8        0.35        0.69      0.92 o 
   4   7   8        4.57        3.58      1.87 o 
  -8   8   8        0.02        0.92      1.04 o 
  -7   8   8        0.01        1.08      1.78 o 
  -6   8   8        0.58        0.04      0.78 o 
  -5   8   8        3.56        3.98      1.17 o 
  -4   8   8        8.54        8.19      1.35 o 
  -3   8   8        0.00        0.10      0.78 o 
  -2   8   8        2.89        1.65      0.83 o 
  -1   8   8        1.09        0.10      0.76 o 
   0   8   8        4.19        4.35      1.08 o 
   1   8   8        5.66        7.40      1.11 o 
   2   8   8       18.69       16.79      1.76 o 
   3   8   8        0.19       -1.38      1.43 o 
  -7   9   8        0.01        1.61      1.35 o 
  -6   9   8        0.05       -0.32      0.87 o 
  -5   9   8        0.18        1.65      1.14 o 
  -4   9   8        3.24        2.94      1.12 o 
  -3   9   8       10.84        9.55      1.47 o 
  -2   9   8        9.03        8.96      1.92 o 
  -1   9   8        3.14        5.35      1.18 o 
   0   9   8        0.69       -0.12      0.93 o 
   1   9   8        0.34       -0.26      0.96 o 
   2   9   8        0.32       -0.82      1.12 o 
  -6  10   8        0.01        0.20      1.08 o 
  -5  10   8        0.19       -0.39      1.21 o 
  -4  10   8        0.23        1.64      1.23 o 
  -3  10   8        0.38        0.34      1.51 o 
  -2  10   8       21.59       30.52      3.11 o 
  -1  10   8       10.80       11.43      1.50 o 
   0  10   8        2.47        4.51      1.59 o 
   1  10   8        2.67        5.45      2.70 o 
  -4  11   8        0.05       -1.87      1.87 o 
  -3  11   8        0.28       -0.62      1.69 o 
  -2  11   8        4.76        8.73      2.82 o 
  -1  11   8        2.15        5.21      2.64 o 
  -1 -13   9        0.06       -2.19      2.19 o 
   0 -13   9        0.48        1.64      2.29 o 
   1 -13   9        1.84        0.59      1.85 o 
   2 -13   9        0.02       -0.94      2.07 o 
  -3 -12   9        0.03       -0.11      2.41 o 
  -2 -12   9        6.93        4.56      1.96 o 
  -1 -12   9        0.43       -1.08      1.08 o 
   0 -12   9        5.66        7.98      1.64 o 
   1 -12   9        2.57        0.50      1.96 o 
   2 -12   9        0.13        2.00      2.02 o 
   3 -12   9        0.23       -0.71      1.87 o 
  -4 -11   9        0.34        0.63      1.61 o 
  -3 -11   9        0.29       -1.29      1.29 o 
  -2 -11   9       10.42       11.85      1.85 o 
  -1 -11   9       37.84       47.37      3.70 o 
   0 -11   9        6.03        5.02      1.39 o 
   1 -11   9        0.83        1.28      1.34 o 
   2 -11   9        0.01        0.63      1.10 o 
   3 -11   9        0.01        1.60      1.27 o 
   4 -11   9        1.81        1.06      2.20 o 
  -5 -10   9        0.90        1.56      1.96 o 
  -4 -10   9        0.23        1.26      1.20 o 
  -3 -10   9       13.00        9.57      2.37 o 
  -2 -10   9        7.56       10.07      1.39 o 
  -1 -10   9        8.89       10.31      1.37 o 
   0 -10   9       14.69       16.58      1.62 o 
   1 -10   9        3.74        1.37      0.87 o 
   2 -10   9        3.09        2.07      1.20 o 
   3 -10   9       15.58       15.28      1.88 o 
   4 -10   9        1.52        3.01      1.43 o 
   5 -10   9        0.00       -1.03      1.25 o 
  -6  -9   9        0.06        1.67      1.55 o 
  -5  -9   9       14.36       14.47      2.47 o 
  -4  -9   9       16.87       22.28      2.15 o 
  -3  -9   9        7.78        8.54      1.55 o 
  -2  -9   9        4.11        3.46      0.87 o 
  -1  -9   9        0.40       -0.45      0.67 o 
   0  -9   9        5.82        6.65      1.25 o 
   1  -9   9        1.63        1.37      0.85 o 
   2  -9   9        2.34        2.94      1.12 o 
   3  -9   9        4.29        4.29      1.26 o 
   4  -9   9        0.34       -0.18      1.79 o 
   5  -9   9        1.03       -0.09      0.96 o 
   6  -9   9        0.30       -0.33      1.35 o 
  -7  -8   9        0.74        6.24      2.03 o 
  -6  -8   9        4.70        6.11      4.21 o 
  -5  -8   9        0.49        2.24      1.32 o 
  -4  -8   9        0.90        1.26      1.00 o 
  -3  -8   9        2.64        2.39      0.91 o 
  -2  -8   9        6.44        4.33      0.86 o 
  -1  -8   9        0.65        0.86      0.66 o 
   0  -8   9       11.46       10.59      1.08 o 
   1  -8   9       10.30        9.43      1.20 o 
   2  -8   9        0.81        0.97      0.97 o 
   3  -8   9        0.44        0.07      0.99 o 
   4  -8   9        3.04        3.61      1.28 o 
   5  -8   9        0.21        0.74      0.99 o 
   6  -8   9        0.18        0.82      1.21 o 
  -7  -7   9        1.48        2.44      1.32 o 
  -6  -7   9        0.35        2.99      1.38 o 
  -5  -7   9        0.36        0.70      0.88 o 
  -4  -7   9        2.47        0.55      0.91 o 
  -3  -7   9        2.12        1.53      0.70 o 
  -2  -7   9       62.67       67.90      2.16 o 
  -1  -7   9       58.37       61.45      2.37 o 
   0  -7   9        0.51        0.17      0.59 o 
   1  -7   9       72.61       68.94      2.12 o 
   2  -7   9       23.91       22.59      1.53 o 
   3  -7   9       17.43       17.37      1.70 o 
   4  -7   9        3.76        2.85      1.17 o 
   5  -7   9        0.08        0.64      0.93 o 
   6  -7   9        2.44        2.37      1.43 o 
  -8  -6   9        0.00        0.54      1.17 o 
  -7  -6   9        2.74        4.89      1.15 o 
  -6  -6   9        0.24       -0.07      0.70 o 
  -5  -6   9        8.52       10.55      2.38 o 
  -4  -6   9        0.09       -0.35      0.62 o 
  -3  -6   9        8.69        5.34      0.82 o 
  -2  -6   9       22.74       22.59      1.33 o 
  -1  -6   9       84.95       85.52      2.30 o 
   0  -6   9       46.28       52.00      1.79 o 
   1  -6   9       68.10       69.46      2.06 o 
   2  -6   9       26.10       27.92      1.58 o 
   3  -6   9        0.47       -0.25      0.73 o 
   4  -6   9        1.35        2.60      1.09 o 
   5  -6   9        0.01       -0.71      0.92 o 
   6  -6   9        3.94        5.94      1.81 o 
   7  -6   9       11.12        9.95      2.16 o 
  -8  -5   9        6.10        8.72      1.66 o 
  -7  -5   9       19.51       21.38      3.15 o 
  -6  -5   9        8.79       11.16      1.42 o 
  -5  -5   9        8.07        8.28      0.96 o 
  -4  -5   9       10.65        7.85      0.94 o 
  -3  -5   9       21.35       17.01      1.08 o 
  -2  -5   9       26.14       24.98      1.30 o 
  -1  -5   9      252.29      235.76      4.84 o 
   0  -5   9      495.39      469.92      6.63 o 
   1  -5   9        0.72        0.06      0.53 o 
   2  -5   9       14.85       12.60      1.17 o 
   3  -5   9       35.64       41.69      1.96 o 
   4  -5   9       19.60       13.92      1.51 o 
   5  -5   9        0.71        0.57      0.84 o 
   6  -5   9       15.97       15.00      2.52 o 
   7  -5   9       14.91       12.88      2.49 o 
  -9  -4   9        6.11        5.10      1.88 o 
  -8  -4   9        2.82        3.44      0.98 o 
  -7  -4   9       13.02       14.73      1.50 o 
  -6  -4   9        6.43        6.09      1.06 o 
  -5  -4   9        4.11        5.32      0.80 o 
  -4  -4   9      124.86      113.95      2.67 o 
  -3  -4   9       27.52       22.49      1.13 o 
  -2  -4   9       29.87       30.39      1.26 o 
  -1  -4   9       29.98       29.61      1.33 o 
   0  -4   9       77.63       72.84      2.63 o 
   1  -4   9       36.02       36.25      1.36 o 
   2  -4   9       23.31       15.27      1.37 o 
   3  -4   9        1.42        2.12      0.78 o 
   4  -4   9       14.99       16.04      1.58 o 
   5  -4   9       36.02       40.44      2.17 o 
   6  -4   9       23.09       25.09      3.35 o 
   7  -4   9        0.01        1.79      1.22 o 
  -9  -3   9        4.96        5.33      2.82 o 
  -8  -3   9        1.82        0.71      0.75 o 
  -7  -3   9        0.28        0.59      0.66 o 
  -6  -3   9        0.01        0.45      0.59 o 
  -5  -3   9       16.38       15.52      1.11 o 
  -4  -3   9      120.62      122.03      2.71 o 
  -3  -3   9       80.93       82.05      1.92 o 
  -2  -3   9      122.08      119.19      2.37 o 
  -1  -3   9      232.10      213.52      3.41 o 
   0  -3   9        6.86        6.38      0.72 o 
   1  -3   9        0.77        0.43      0.50 o 
   2  -3   9       45.40       43.66      1.43 o 
   3  -3   9        0.04        0.21      0.63 o 
   4  -3   9        6.94        8.24      1.38 o 
   5  -3   9       37.34       36.61      2.12 o 
   6  -3   9        1.53        3.45      2.03 o 
   7  -3   9        3.72        4.75      1.54 o 
  -9  -2   9        2.72        3.63      1.17 o 
  -8  -2   9        5.33        4.04      0.86 o 
  -7  -2   9        4.79        7.32      1.02 o 
  -6  -2   9       10.15        7.29      1.03 o 
  -5  -2   9       40.40       40.45      1.40 o 
  -4  -2   9       77.93       78.40      2.06 o 
  -3  -2   9       38.02       37.98      1.27 o 
  -2  -2   9       77.43       81.19      2.07 o 
  -1  -2   9      205.49      206.77      3.28 o 
   0  -2   9       17.67       17.83      0.97 o 
   1  -2   9       28.73       24.85      1.11 o 
   2  -2   9        5.60        3.09      0.58 o 
   3  -2   9        0.04       -0.43      0.50 o 
   4  -2   9       19.00       22.45      1.55 o 
   5  -2   9       16.28       17.73      1.48 o 
   6  -2   9        0.17        0.57      1.11 o 
   7  -2   9        7.07        7.25      1.53 o 
  -9  -1   9        0.41       -0.43      0.77 o 
  -8  -1   9        0.11        0.34      0.57 o 
  -7  -1   9        0.68        0.47      0.52 o 
  -6  -1   9        0.04        0.15      0.44 o 
  -5  -1   9       13.57       12.59      0.88 o 
  -4  -1   9        0.01       -0.29      0.36 o 
  -3  -1   9       37.56       37.55      1.25 o 
  -2  -1   9        1.99        1.55      0.46 o 
  -1  -1   9       35.39       34.12      1.22 o 
   0  -1   9        1.48       -0.06      0.40 o 
   1  -1   9      142.09      121.36      2.11 o 
   2  -1   9      263.09      255.81      3.53 o 
   3  -1   9       26.64       26.06      1.38 o 
   4  -1   9        8.56        7.76      1.05 o 
   5  -1   9        1.01        1.20      0.77 o 
   6  -1   9        0.06       -0.15      0.86 o 
   7  -1   9        0.60        0.06      1.14 o 
  -9   0   9        3.61        3.44      0.72 o 
  -8   0   9        0.55        0.58      0.56 o 
  -7   0   9        1.87        2.22      0.74 o 
  -6   0   9        6.76        7.19      0.75 o 
  -5   0   9       12.05       12.44      0.85 o 
  -4   0   9       15.29       15.16      0.81 o 
  -3   0   9        0.35       -0.32      0.32 o 
  -2   0   9       17.08       20.54      0.97 o 
  -1   0   9       92.24       95.82      2.01 o 
   0   0   9        1.75        2.36      0.45 o 
   1   0   9       19.09       21.43      0.95 o 
   2   0   9        7.02        7.19      1.04 o 
   3   0   9        0.59        1.59      0.65 o 
   4   0   9        1.85        2.31      0.86 o 
   5   0   9        4.94        5.32      1.15 o 
   6   0   9        0.12       -0.75      0.75 o 
   7   0   9        0.04        2.02      1.49 o 
  -9   1   9        2.48        3.87      0.78 o 
  -8   1   9        0.01        0.15      0.55 o 
  -7   1   9        3.71        3.35      0.67 o 
  -6   1   9        6.41        6.23      0.70 o 
  -5   1   9        1.90        2.43      0.55 o 
  -4   1   9        0.17       -0.40      0.40 o 
  -3   1   9        7.14        7.37      0.67 o 
  -2   1   9        0.03        0.13      0.37 o 
  -1   1   9       25.72       24.84      1.45 o 
   0   1   9       21.27       19.75      1.03 o 
   1   1   9        0.79        1.25      0.47 o 
   2   1   9        5.54        6.11      0.73 o 
   3   1   9        3.52        3.97      0.78 o 
   4   1   9        3.26        2.47      0.89 o 
   5   1   9        1.70        0.13      1.15 o 
   6   1   9        2.49        2.44      1.37 o 
  -9   2   9        0.81        0.29      0.62 o 
  -8   2   9        0.84        1.98      0.62 o 
  -7   2   9        4.69        5.60      0.78 o 
  -6   2   9        6.62        7.84      0.80 o 
  -5   2   9        6.96       11.02      0.88 o 
  -4   2   9        5.09        6.84      0.77 o 
  -3   2   9       17.75       20.55      1.06 o 
  -2   2   9        2.66        2.59      0.52 o 
  -1   2   9       18.51       18.29      0.89 o 
   0   2   9       77.97       76.23      1.77 o 
   1   2   9      200.42      202.13      3.27 o 
   2   2   9       32.27       32.84      1.46 o 
   3   2   9       28.26       33.25      1.76 o 
   4   2   9       10.62       11.44      2.33 o 
   5   2   9        0.31       -0.81      0.84 o 
   6   2   9        1.69        0.55      1.03 o 
  -9   3   9        2.51        4.18      0.94 o 
  -8   3   9        4.24        6.51      0.95 o 
  -7   3   9        1.17        2.15      0.69 o 
  -6   3   9        3.37        4.64      1.12 o 
  -5   3   9        1.29        0.19      0.44 o 
  -4   3   9       18.60       17.95      1.08 o 
  -3   3   9       17.81       18.93      1.00 o 
  -2   3   9       59.96       64.18      1.81 o 
  -1   3   9        1.91        1.64      0.53 o 
   0   3   9        0.23        0.46      0.46 o 
   1   3   9       26.09       24.87      1.28 o 
   2   3   9        0.29        0.21      0.59 o 
   3   3   9        0.07       -0.24      0.75 o 
   4   3   9       18.54       20.57      1.86 o 
   5   3   9        7.17        7.91      2.00 o 
   6   3   9        1.99        3.44      1.97 o 
  -9   4   9       10.65        7.34      1.32 o 
  -8   4   9        1.69        2.10      0.94 o 
  -7   4   9        1.58        0.62      0.58 o 
  -6   4   9        0.12        0.92      0.62 o 
  -5   4   9        5.39        6.19      0.79 o 
  -4   4   9       20.30       18.55      1.14 o 
  -3   4   9       15.69       16.89      1.01 o 
  -2   4   9       22.91       25.23      1.26 o 
  -1   4   9        2.48        3.80      0.68 o 
   0   4   9      128.84      133.35      2.86 o 
   1   4   9       12.21       12.17      1.04 o 
   2   4   9        8.42        9.25      1.53 o 
   3   4   9        1.44        0.62      0.81 o 
   4   4   9        1.38        1.33      1.07 o 
   5   4   9        7.90        7.39      1.52 o 
  -9   5   9        1.29        1.62      0.90 o 
  -8   5   9        0.12       -0.24      1.03 o 
  -7   5   9        6.04        4.09      1.46 o 
  -6   5   9        5.65        6.25      0.87 o 
  -5   5   9        2.26        2.75      0.73 o 
  -4   5   9        1.72        1.18      0.61 o 
  -3   5   9        5.16        5.43      0.79 o 
  -2   5   9        0.37        1.20      0.58 o 
  -1   5   9        1.72        1.91      0.70 o 
   0   5   9       83.40       84.46      2.33 o 
   1   5   9       85.55       90.00      2.48 o 
   2   5   9        2.64        3.41      1.00 o 
   3   5   9        0.59        1.06      0.91 o 
   4   5   9        4.61        4.35      1.40 o 
   5   5   9        0.00        2.21      1.32 o 
  -8   6   9        0.00        0.71      0.87 o 
  -7   6   9        0.01        0.09      0.64 o 
  -6   6   9        6.95        6.54      0.96 o 
  -5   6   9        3.83        2.48      1.03 o 
  -4   6   9        7.78        9.71      1.12 o 
  -3   6   9        9.24        8.63      0.97 o 
  -2   6   9       12.44       11.59      1.20 o 
  -1   6   9        3.48        2.38      0.80 o 
   0   6   9       26.70       30.32      1.57 o 
   1   6   9       15.88       17.35      1.34 o 
   2   6   9        1.50        0.72      0.88 o 
   3   6   9       14.95       14.91      1.65 o 
   4   6   9        0.33        0.21      1.50 o 
  -8   7   9        1.11        1.38      1.08 o 
  -7   7   9        2.13        0.99      0.95 o 
  -6   7   9        1.43        0.89      1.18 o 
  -5   7   9        1.53        3.24      1.42 o 
  -4   7   9        6.24        7.95      1.34 o 
  -3   7   9       17.54       19.15      1.84 o 
  -2   7   9        0.81        0.83      0.75 o 
  -1   7   9        8.20        8.80      1.21 o 
   0   7   9       15.68       14.66      1.27 o 
   1   7   9        0.23        1.00      0.79 o 
   2   7   9        6.76        4.97      1.24 o 
   3   7   9        3.46        4.53      1.81 o 
  -7   8   9        0.93        0.15      1.09 o 
  -6   8   9        0.62        2.19      1.18 o 
  -5   8   9        0.00        2.21      1.18 o 
  -4   8   9        0.46        2.44      1.09 o 
  -3   8   9        2.70        2.92      1.16 o 
  -2   8   9        0.91        0.33      0.87 o 
  -1   8   9        5.77        5.63      1.21 o 
   0   8   9        3.39        2.15      0.92 o 
   1   8   9        0.02        0.38      1.10 o 
   2   8   9        2.58        3.52      1.48 o 
   3   8   9        2.73        0.80      1.74 o 
  -6   9   9        0.15        1.53      1.05 o 
  -5   9   9        0.01       -0.61      1.21 o 
  -4   9   9        0.71       -0.27      1.02 o 
  -3   9   9        4.56        4.35      1.30 o 
  -2   9   9        0.42        1.24      1.15 o 
  -1   9   9        3.19        4.55      1.20 o 
   0   9   9        1.77        1.70      0.94 o 
   1   9   9        3.01        2.45      2.23 o 
   2   9   9        0.53        0.81      1.77 o 
  -5  10   9        0.14        1.03      1.97 o 
  -4  10   9        0.14        0.96      1.85 o 
  -3  10   9        3.56        1.85      1.56 o 
  -2  10   9        0.01       -0.44      1.47 o 
  -1  10   9        3.10        5.16      2.34 o 
   0  10   9        0.25       -1.49      1.54 o 
  -3 -12  10       13.72       15.43      4.13 o 
  -2 -12  10        2.00       -2.05      2.07 o 
  -1 -12  10        0.02        3.27      1.93 o 
   0 -12  10        9.12       20.61      3.87 o 
   1 -12  10        4.53        8.02      2.82 o 
   2 -12  10        0.00        1.11      2.17 o 
   3 -12  10        0.01        0.09      1.84 o 
  -4 -11  10       14.04       16.82      2.80 o 
  -3 -11  10       36.21       39.38      2.98 o 
  -2 -11  10        5.50        4.96      1.57 o 
  -1 -11  10        4.77        2.87      1.31 o 
   0 -11  10        0.02        0.01      1.56 o 
   1 -11  10        0.27        0.37      1.24 o 
   2 -11  10        0.10        0.78      1.27 o 
   3 -11  10       10.00       15.69      3.34 o 
   4 -11  10        5.26        5.74      2.69 o 
  -5 -10  10        0.72       -1.70      1.70 o 
  -4 -10  10        0.15        1.66      1.52 o 
  -3 -10  10        1.87        4.94      1.39 o 
  -2 -10  10        9.87       11.56      1.55 o 
  -1 -10  10       28.60       34.60      1.96 o 
   0 -10  10        4.60        4.62      1.18 o 
   1 -10  10        0.71        0.32      1.06 o 
   2 -10  10        3.89        3.94      1.67 o 
   3 -10  10        1.73        0.99      1.35 o 
   4 -10  10        0.08        0.77      1.65 o 
   5 -10  10        2.89       -0.62      1.41 o 
  -6  -9  10        1.00        3.01      1.66 o 
  -5  -9  10        0.00       -1.12      1.12 o 
  -4  -9  10        1.99       -0.27      1.03 o 
  -3  -9  10        6.78        5.49      1.46 o 
  -2  -9  10       15.28       16.22      1.46 o 
  -1  -9  10        0.11       -0.35      0.73 o 
   0  -9  10        2.48        1.94      0.86 o 
   1  -9  10        3.28        1.38      0.99 o 
   2  -9  10        3.96        2.04      1.32 o 
   3  -9  10        0.74       -0.19      1.13 o 
   4  -9  10        0.00        0.56      1.08 o 
   5  -9  10        0.02        0.19      1.53 o 
  -7  -8  10        1.40        0.21      1.58 o 
  -6  -8  10        0.02       -0.33      1.40 o 
  -5  -8  10        0.03       -1.90      2.03 o 
  -4  -8  10        1.40        0.83      1.15 o 
  -3  -8  10        8.84        8.65      1.75 o 
  -2  -8  10        0.06        0.32      0.71 o 
  -1  -8  10        8.95        8.49      1.11 o 
   0  -8  10        0.67        0.75      0.84 o 
   1  -8  10        5.92        5.76      1.11 o 
   2  -8  10        2.39        0.68      0.96 o 
   3  -8  10        5.82        4.98      1.34 o 
   4  -8  10        3.16        0.08      1.10 o 
   5  -8  10        0.45        2.63      1.19 o 
   6  -8  10        0.05        0.73      1.17 o 
  -7  -7  10        2.49        2.96      1.66 o 
  -6  -7  10        4.78        7.13      1.67 o 
  -5  -7  10        3.92        3.25      1.41 o 
  -4  -7  10        5.67        4.63      1.05 o 
  -3  -7  10       17.48       17.11      1.36 o 
  -2  -7  10        3.63        2.02      0.73 o 
  -1  -7  10       30.85       32.37      1.64 o 
   0  -7  10       13.48       10.46      1.09 o 
   1  -7  10        1.99        1.95      0.75 o 
   2  -7  10       10.68        9.55      1.48 o 
   3  -7  10        1.26        1.12      1.04 o 
   4  -7  10        6.24        3.79      1.19 o 
   5  -7  10        1.42       -0.29      1.02 o 
   6  -7  10        1.65        0.91      1.34 o 
  -8  -6  10        0.10       -1.93      1.93 o 
  -7  -6  10        9.61        8.71      2.49 o 
  -6  -6  10        9.62       10.82      1.55 o 
  -5  -6  10        0.54        0.25      0.71 o 
  -4  -6  10        4.46        4.09      0.97 o 
  -3  -6  10        4.42        5.22      0.87 o 
  -2  -6  10        0.45       -0.05      0.56 o 
  -1  -6  10        3.24        2.62      0.74 o 
   0  -6  10        2.68        2.05      0.70 o 
   1  -6  10       17.36       14.75      1.69 o 
   2  -6  10        3.39        0.51      0.89 o 
   3  -6  10       22.68       20.44      1.84 o 
   4  -6  10        2.25        0.54      1.31 o 
   5  -6  10        0.12        1.81      1.04 o 
   6  -6  10        5.75        2.75      1.56 o 
  -8  -5  10        0.16       -0.96      0.96 o 
  -7  -5  10        1.06        0.54      0.83 o 
  -6  -5  10        5.25        4.46      1.05 o 
  -5  -5  10       16.87       18.53      1.61 o 
  -4  -5  10        0.01       -0.59      0.59 o 
  -3  -5  10       20.41       22.25      1.31 o 
  -2  -5  10       71.25       74.06      2.16 o 
  -1  -5  10        2.69        0.19      0.58 o 
   0  -5  10       25.25       23.26      1.41 o 
   1  -5  10        0.05        0.42      0.56 o 
   2  -5  10        7.68        4.83      0.94 o 
   3  -5  10        0.16        0.15      0.88 o 
   4  -5  10        7.10        6.79      1.30 o 
   5  -5  10        1.52        1.15      1.02 o 
   6  -5  10        4.94        4.51      1.81 o 
  -8  -4  10        4.10        4.67      2.00 o 
  -7  -4  10        0.03        1.58      0.84 o 
  -6  -4  10        2.25        2.78      1.33 o 
  -5  -4  10       26.85       24.41      1.41 o 
  -4  -4  10       33.95       26.84      1.45 o 
  -3  -4  10        3.76        3.43      0.69 o 
  -2  -4  10      103.39      105.25      2.53 o 
  -1  -4  10      200.02      205.08      3.76 o 
   0  -4  10       82.92       73.42      2.06 o 
   1  -4  10      180.72      180.99      3.47 o 
   2  -4  10        1.13       -0.37      0.66 o 
   3  -4  10        0.28        0.68      0.74 o 
   4  -4  10        1.87        1.88      1.28 o 
   5  -4  10       53.10       64.36      3.61 o 
   6  -4  10       11.85       11.84      2.06 o 
  -9  -3  10        5.23        4.72      2.16 o 
  -8  -3  10        5.92        7.76      1.18 o 
  -7  -3  10        0.18        0.19      0.66 o 
  -6  -3  10        3.43        1.95      0.68 o 
  -5  -3  10       17.47       15.77      1.40 o 
  -4  -3  10        5.25        5.34      0.94 o 
  -3  -3  10        9.10        9.18      0.85 o 
  -2  -3  10      203.91      196.12      3.58 o 
  -1  -3  10      250.74      238.20      4.08 o 
   0  -3  10        4.83        3.78      0.82 o 
   1  -3  10       12.00        8.05      0.86 o 
   2  -3  10       69.62       72.21      2.33 o 
   3  -3  10       43.32       41.26      3.70 o 
   4  -3  10        0.88        0.72      0.75 o 
   5  -3  10        0.87        1.96      1.51 o 
   6  -3  10        8.82        8.54      2.00 o 
  -9  -2  10        3.61        5.01      2.60 o 
  -8  -2  10        0.64        1.72      0.88 o 
  -7  -2  10        3.52        3.60      0.89 o 
  -6  -2  10        2.63        2.10      0.60 o 
  -5  -2  10       73.44       74.54      2.11 o 
  -4  -2  10       30.41       27.96      1.40 o 
  -3  -2  10       91.69       87.75      2.05 o 
  -2  -2  10       28.25       29.53      1.26 o 
  -1  -2  10        2.25        1.21      0.72 o 
   0  -2  10       11.25        9.75      0.99 o 
   1  -2  10        4.91        3.40      0.65 o 
   2  -2  10        0.05        0.11      0.64 o 
   3  -2  10        2.00        1.51      0.92 o 
   4  -2  10       19.37       26.27      2.33 o 
   5  -2  10        7.73        8.06      1.28 o 
   6  -2  10        0.68        1.98      1.19 o 
  -9  -1  10        2.50        1.73      1.54 o 
  -8  -1  10        0.61        1.61      0.72 o 
  -7  -1  10        3.04        3.16      0.77 o 
  -6  -1  10        1.35        1.74      0.59 o 
  -5  -1  10       37.53       34.02      1.46 o 
  -4  -1  10        8.28        7.68      0.85 o 
  -3  -1  10       46.38       45.55      1.60 o 
  -2  -1  10      107.88       97.00      2.15 o 
  -1  -1  10       64.78       62.76      1.81 o 
   0  -1  10       49.73       45.43      1.56 o 
   1  -1  10       63.67       64.08      1.89 o 
   2  -1  10        7.27        6.49      0.84 o 
   3  -1  10        0.61        0.13      0.65 o 
   4  -1  10       28.93       33.83      2.44 o 
   5  -1  10       20.48       22.02      1.74 o 
   6  -1  10        2.32        5.42      2.86 o 
  -9   0  10        2.75        3.92      1.11 o 
  -8   0  10        2.04        0.94      0.68 o 
  -7   0  10        1.57        0.71      0.63 o 
  -6   0  10        0.99        0.37      0.53 o 
  -5   0  10       12.89       12.34      0.99 o 
  -4   0  10       11.15        8.58      0.97 o 
  -3   0  10       10.55       10.99      1.08 o 
  -2   0  10       74.05       77.63      2.02 o 
  -1   0  10        0.67        0.57      0.49 o 
   0   0  10      123.51      120.90      2.63 o 
   1   0  10       49.53       46.10      1.70 o 
   2   0  10        7.03        5.60      0.84 o 
   3   0  10       13.64       12.16      1.26 o 
   4   0  10       26.20       24.27      1.90 o 
   5   0  10        6.96        6.29      1.32 o 
   6   0  10       18.85       17.91      2.70 o 
  -9   1  10        0.06        0.44      0.88 o 
  -8   1  10        0.00        1.05      0.62 o 
  -7   1  10        0.60        0.61      0.59 o 
  -6   1  10        6.77        7.00      0.89 o 
  -5   1  10       13.89       12.92      1.53 o 
  -4   1  10        1.36        2.10      0.68 o 
  -3   1  10        0.64        1.39      0.53 o 
  -2   1  10        4.48        5.38      0.73 o 
  -1   1  10        0.55        0.83      0.51 o 
   0   1  10       30.03       28.09      1.33 o 
   1   1  10       60.67       59.75      1.67 o 
   2   1  10        0.00        0.13      0.59 o 
   3   1  10        7.11        6.21      1.08 o 
   4   1  10        1.23        0.19      0.85 o 
   5   1  10        0.00       -0.54      1.65 o 
   6   1  10        0.76        0.11      1.37 o 
  -9   2  10        2.81        2.71      1.05 o 
  -8   2  10        0.23        2.05      0.71 o 
  -7   2  10        5.17        4.00      0.83 o 
  -6   2  10       16.84       17.90      1.79 o 
  -5   2  10       15.60       17.28      1.16 o 
  -4   2  10       58.67       60.15      1.89 o 
  -3   2  10       46.38       47.66      1.66 o 
  -2   2  10        2.96        4.42      0.71 o 
  -1   2  10        1.53        1.85      0.56 o 
   0   2  10       14.20       15.12      1.18 o 
   1   2  10       24.73       25.27      1.20 o 
   2   2  10       88.48       95.38      2.84 o 
   3   2  10        0.37        1.38      0.89 o 
   4   2  10        0.00        0.06      0.84 o 
   5   2  10        0.20        0.72      1.04 o 
  -9   3  10        3.19        4.03      2.03 o 
  -8   3  10        1.71        0.85      0.66 o 
  -7   3  10        0.20        0.27      1.10 o 
  -6   3  10        0.43       -0.13      0.50 o 
  -5   3  10        1.28        1.57      0.63 o 
  -4   3  10       47.50       51.11      1.78 o 
  -3   3  10       33.28       31.46      1.37 o 
  -2   3  10        1.95        0.96      0.56 o 
  -1   3  10       10.23        8.61      0.80 o 
   0   3  10        4.68        4.51      0.70 o 
   1   3  10        0.00       -0.14      0.59 o 
   2   3  10       79.53       77.52      2.66 o 
   3   3  10       11.33       11.69      1.41 o 
   4   3  10        0.11        0.00      1.09 o 
   5   3  10        0.56        1.47      1.95 o 
  -9   4  10        0.00       -0.84      0.84 o 
  -8   4  10        0.04        0.92      1.02 o 
  -7   4  10        0.36        2.35      1.29 o 
  -6   4  10        0.33       -0.45      0.52 o 
  -5   4  10        1.08        0.36      0.74 o 
  -4   4  10        0.38        0.64      0.62 o 
  -3   4  10        2.14        1.99      0.64 o 
  -2   4  10       15.67       14.12      1.10 o 
  -1   4  10       49.70       51.34      2.31 o 
   0   4  10       60.68       64.62      2.03 o 
   1   4  10       15.60       12.83      1.16 o 
   2   4  10        2.30        2.23      0.96 o 
   3   4  10        4.37        4.37      1.20 o 
   4   4  10        2.80        3.65      1.25 o 
   5   4  10        1.31        3.59      1.83 o 
  -8   5  10        0.30        4.74      2.38 o 
  -7   5  10        0.71        0.92      0.68 o 
  -6   5  10        2.30        1.79      1.06 o 
  -5   5  10        0.93       -0.07      0.58 o 
  -4   5  10        3.08        1.87      0.75 o 
  -3   5  10       20.63       21.63      1.31 o 
  -2   5  10        4.15        4.54      0.82 o 
  -1   5  10       19.50       20.24      1.51 o 
   0   5  10        3.68        4.79      0.91 o 
   1   5  10        4.12        5.68      1.10 o 
   2   5  10        1.13        0.63      0.90 o 
   3   5  10        6.32        6.65      1.33 o 
   4   5  10        0.42        1.76      1.56 o 
  -8   6  10        0.16       -0.03      1.07 o 
  -7   6  10        0.00       -0.26      0.71 o 
  -6   6  10        0.48        1.06      0.99 o 
  -5   6  10        0.09       -0.60      0.91 o 
  -4   6  10        6.03        4.15      0.96 o 
  -3   6  10       11.85       12.14      1.32 o 
  -2   6  10        0.59        0.44      0.89 o 
  -1   6  10       24.76       25.44      1.73 o 
   0   6  10       28.78       33.61      1.73 o 
   1   6  10        3.40        2.80      0.92 o 
   2   6  10        0.36        0.71      0.99 o 
   3   6  10        0.17       -0.58      1.42 o 
  -7   7  10        2.30        2.41      1.25 o 
  -6   7  10        0.85        0.48      1.00 o 
  -5   7  10        0.00        0.09      0.81 o 
  -4   7  10        0.12        0.97      0.93 o 
  -3   7  10        0.01        0.64      0.92 o 
  -2   7  10        0.15        0.47      0.85 o 
  -1   7  10       24.35       22.99      1.75 o 
   0   7  10       20.15       19.84      1.52 o 
   1   7  10        7.89        8.46      1.42 o 
   2   7  10        3.05        1.69      1.37 o 
   3   7  10        1.56        2.54      1.87 o 
  -7   8  10        0.09        1.79      1.25 o 
  -6   8  10        1.72        0.54      0.92 o 
  -5   8  10        4.47        4.07      2.98 o 
  -4   8  10        5.48        6.46      1.42 o 
  -3   8  10        0.54        0.32      1.07 o 
  -2   8  10        0.04       -0.90      0.90 o 
  -1   8  10        1.50        2.70      1.45 o 
   0   8  10        3.82        2.55      1.00 o 
   1   8  10        0.86        0.01      1.29 o 
   2   8  10        0.26        0.07      2.54 o 
  -6   9  10        0.16       -0.68      1.32 o 
  -5   9  10        0.07        0.06      1.91 o 
  -4   9  10        0.67        0.74      1.82 o 
  -3   9  10        3.68        1.99      1.71 o 
  -2   9  10       14.07       19.13      6.29 o 
  -1   9  10        0.30        0.91      1.57 o 
   0   9  10        0.93        3.54      1.73 o 
  -4  10  10        0.10        1.70      2.03 o 
  -3  10  10        0.31        1.21      2.28 o 
  -2  10  10        0.49        3.11      2.55 o 
  -2 -12  11       10.42        9.89      3.46 o 
  -1 -12  11        0.31       -1.03      2.22 o 
   0 -12  11        0.92       -0.44      2.43 o 
   1 -12  11        0.52        0.20      2.16 o 
  -3 -11  11       12.42       13.48      3.67 o 
  -2 -11  11        0.03       -0.92      2.39 o 
  -1 -11  11        4.93        8.40      2.14 o 
   0 -11  11        0.19        0.23      1.59 o 
   1 -11  11        3.08        4.59      1.92 o 
   2 -11  11        6.60       12.19      2.50 o 
   3 -11  11        0.40        3.87      2.46 o 
  -5 -10  11       23.43       25.44      4.43 o 
  -4 -10  11       43.47       52.58      4.04 o 
  -3 -10  11        0.05       -0.42      1.72 o 
  -2 -10  11        0.88        0.27      1.17 o 
  -1 -10  11        4.61        6.23      1.61 o 
   0 -10  11        0.19        2.10      1.17 o 
   1 -10  11        0.50       -0.28      1.30 o 
   2 -10  11        3.97        4.03      1.34 o 
   3 -10  11        5.84        6.99      2.61 o 
   4 -10  11        0.09       -0.67      2.35 o 
  -5  -9  11       27.71       33.88      4.56 o 
  -4  -9  11       23.14       29.74      2.55 o 
  -3  -9  11        0.04        0.58      0.99 o 
  -2  -9  11        4.10        4.86      1.24 o 
  -1  -9  11        0.09        1.21      0.83 o 
   0  -9  11        6.04        4.62      1.19 o 
   1  -9  11        1.95        4.45      1.31 o 
   2  -9  11        2.41        2.56      1.34 o 
   3  -9  11        0.95       -0.91      1.14 o 
   4  -9  11        5.08        4.38      1.58 o 
  -6  -8  11        2.49        1.03      1.56 o 
  -5  -8  11        1.81       -0.15      1.28 o 
  -4  -8  11        0.80        0.19      1.39 o 
  -3  -8  11        0.33       -0.32      0.86 o 
  -2  -8  11       33.22       40.84      2.00 o 
  -1  -8  11       15.89       16.08      1.41 o 
   0  -8  11        1.02        0.29      0.88 o 
   1  -8  11        2.28        0.05      0.87 o 
   2  -8  11        6.99        7.66      1.55 o 
   3  -8  11        3.34        3.66      1.38 o 
   4  -8  11        2.92        0.92      1.12 o 
   5  -8  11        9.10        5.82      2.08 o 
  -7  -7  11        0.12       -0.44      1.28 o 
  -6  -7  11        2.00        2.34      1.38 o 
  -5  -7  11        0.01       -0.66      1.15 o 
  -4  -7  11        4.15        3.52      0.94 o 
  -3  -7  11       23.89       29.08      2.09 o 
  -2  -7  11        8.36       10.30      1.19 o 
  -1  -7  11        0.22       -0.66      0.66 o 
   0  -7  11        5.47        3.06      0.87 o 
   1  -7  11        1.10        0.39      0.85 o 
   2  -7  11        0.04       -0.91      0.91 o 
   3  -7  11        7.44        8.95      1.56 o 
   4  -7  11        2.62        0.12      1.08 o 
   5  -7  11        3.26        2.20      1.37 o 
  -7  -6  11        1.35        2.95      1.70 o 
  -6  -6  11        0.88        2.17      1.16 o 
  -5  -6  11       10.18       10.25      1.46 o 
  -4  -6  11       14.95       13.88      1.46 o 
  -3  -6  11        2.49        3.29      0.85 o 
  -2  -6  11       30.98       33.51      1.69 o 
  -1  -6  11        9.14       10.75      1.49 o 
   0  -6  11        0.87        0.72      0.63 o 
   1  -6  11       12.72       11.33      1.42 o 
   2  -6  11       18.90       20.58      1.92 o 
   3  -6  11        4.45        3.99      1.15 o 
   4  -6  11        3.94        3.92      1.28 o 
   5  -6  11       11.72        9.75      1.78 o 
  -8  -5  11        0.03       -2.03      2.03 o 
  -7  -5  11        7.83        7.21      1.69 o 
  -6  -5  11       15.88       14.97      2.24 o 
  -5  -5  11        0.01        1.63      0.87 o 
  -4  -5  11        0.30        1.30      0.82 o 
  -3  -5  11        1.68        3.56      0.80 o 
  -2  -5  11        9.94        9.00      1.03 o 
  -1  -5  11        1.48        1.00      0.60 o 
   0  -5  11        5.52        7.00      0.90 o 
   1  -5  11        3.88        2.69      0.84 o 
   2  -5  11        0.04       -0.82      0.82 o 
   3  -5  11        2.87        2.15      1.09 o 
   4  -5  11        1.69        0.88      1.34 o 
   5  -5  11        7.57       10.97      1.80 o 
   6  -5  11        1.44        1.49      1.59 o 
  -8  -4  11        3.75        4.06      1.21 o 
  -7  -4  11        1.01        0.10      0.82 o 
  -6  -4  11        6.67        3.89      0.94 o 
  -5  -4  11        0.62        0.81      0.70 o 
  -4  -4  11       16.59       16.31      1.39 o 
  -3  -4  11        2.70        3.37      0.73 o 
  -2  -4  11        1.49        1.43      0.62 o 
  -1  -4  11        0.15       -0.52      0.52 o 
   0  -4  11        7.86        7.92      0.92 o 
   1  -4  11        6.98        6.92      1.25 o 
   2  -4  11       11.62        9.03      1.43 o 
   3  -4  11        1.49        1.43      1.02 o 
   4  -4  11        1.97        3.36      1.30 o 
   5  -4  11        0.94        2.72      1.26 o 
   6  -4  11        1.91        3.36      1.73 o 
  -8  -3  11        0.08        0.31      1.15 o 
  -7  -3  11        0.04        0.32      0.83 o 
  -6  -3  11        0.13       -0.67      0.67 o 
  -5  -3  11        6.24        6.51      0.93 o 
  -4  -3  11        1.68        2.14      0.73 o 
  -3  -3  11       80.59       82.45      2.26 o 
  -2  -3  11        4.75        5.50      1.01 o 
  -1  -3  11       67.95       61.98      1.95 o 
   0  -3  11       17.24       18.20      1.21 o 
   1  -3  11        0.66        2.16      0.68 o 
   2  -3  11        9.28       10.54      1.42 o 
   3  -3  11        0.10        0.57      0.95 o 
   4  -3  11       19.46       18.65      2.55 o 
   5  -3  11        3.80        9.13      2.78 o 
   6  -3  11        6.15        5.57      1.93 o 
  -8  -2  11        1.40        2.80      1.03 o 
  -7  -2  11        0.83        1.33      0.79 o 
  -6  -2  11        0.10       -0.20      0.69 o 
  -5  -2  11       12.98        9.81      1.38 o 
  -4  -2  11        0.90        0.60      0.74 o 
  -3  -2  11      104.09      104.34      2.54 o 
  -2  -2  11       58.47       57.12      2.11 o 
  -1  -2  11       18.54       17.77      1.18 o 
   0  -2  11       49.11       46.38      1.72 o 
   1  -2  11        8.67       10.60      1.01 o 
   2  -2  11       14.47       14.30      1.59 o 
   3  -2  11        0.09        0.95      0.92 o 
   4  -2  11       27.88       34.59      3.34 o 
   5  -2  11       27.21       29.50      3.17 o 
   6  -2  11        0.10        0.90      1.34 o 
  -9  -1  11        0.84        0.99      1.44 o 
  -8  -1  11        0.15       -0.27      0.68 o 
  -7  -1  11        6.14        4.66      1.23 o 
  -6  -1  11        0.41        0.41      0.64 o 
  -5  -1  11       19.98       20.01      1.27 o 
  -4  -1  11       12.83       11.00      1.06 o 
  -3  -1  11       73.80       71.32      2.06 o 
  -2  -1  11      203.12      201.98      3.72 o 
  -1  -1  11        0.06       -0.08      0.52 o 
   0  -1  11       49.16       44.12      1.94 o 
   1  -1  11       22.30       25.61      1.92 o 
   2  -1  11       12.22       11.00      1.47 o 
   3  -1  11        2.84        4.23      1.11 o 
   4  -1  11       14.07       15.14      2.01 o 
   5  -1  11        7.27       11.58      1.95 o 
   6  -1  11       15.80       13.24      2.84 o 
  -9   0  11        0.44        1.34      1.05 o 
  -8   0  11        1.48        2.14      0.76 o 
  -7   0  11        3.06        3.51      0.88 o 
  -6   0  11       34.42       33.61      2.30 o 
  -5   0  11       34.37       33.53      1.84 o 
  -4   0  11        8.46        8.98      0.99 o 
  -3   0  11        6.04        4.07      0.74 o 
  -2   0  11        1.13       -0.49      0.49 o 
  -1   0  11       17.89       14.68      1.10 o 
   0   0  11        6.87        4.49      0.81 o 
   1   0  11        0.50        0.96      0.73 o 
   2   0  11        0.04        0.67      0.88 o 
   3   0  11        2.53        3.67      1.17 o 
   4   0  11       16.37       16.87      2.13 o 
   5   0  11        3.72        4.52      2.69 o 
  -9   1  11        2.60       -0.19      1.06 o 
  -8   1  11        0.35        1.06      0.66 o 
  -7   1  11        0.04        0.08      1.00 o 
  -6   1  11        5.46        3.42      0.94 o 
  -5   1  11        0.55        1.47      0.61 o 
  -4   1  11       73.02       74.41      2.20 o 
  -3   1  11      143.47      144.63      4.86 o 
  -2   1  11       34.55       30.84      1.45 o 
  -1   1  11       10.60       12.40      1.05 o 
   0   1  11       13.44       13.87      1.70 o 
   1   1  11        2.22        1.36      0.97 o 
   2   1  11       16.64       16.48      1.71 o 
   3   1  11       45.92       48.52      2.63 o 
   4   1  11        6.67        4.44      1.45 o 
   5   1  11        6.73        6.05      2.90 o 
  -9   2  11        0.39        1.96      1.05 o 
  -8   2  11        0.06        1.94      0.93 o 
  -7   2  11        3.62        4.26      0.97 o 
  -6   2  11        5.04        3.06      0.77 o 
  -5   2  11       10.66       11.21      1.10 o 
  -4   2  11        0.00       -0.58      0.58 o 
  -3   2  11        3.35        3.55      0.76 o 
  -2   2  11        0.81        1.37      0.62 o 
  -1   2  11       29.31       30.28      1.48 o 
   0   2  11       27.61       28.42      1.45 o 
   1   2  11        6.14        5.65      0.99 o 
   2   2  11        0.33       -0.80      0.80 o 
   3   2  11        1.38        0.29      0.98 o 
   4   2  11        1.01        1.38      1.21 o 
   5   2  11       12.56       12.49      1.98 o 
  -8   3  11        1.99        2.05      1.12 o 
  -7   3  11        0.71        0.09      1.01 o 
  -6   3  11        1.22        1.14      0.69 o 
  -5   3  11        0.65        0.21      0.81 o 
  -4   3  11        1.18        0.67      0.70 o 
  -3   3  11       10.86       10.16      1.03 o 
  -2   3  11        1.76        2.06      0.68 o 
  -1   3  11       11.96       11.50      1.07 o 
   0   3  11       27.90       27.24      1.50 o 
   1   3  11       19.69       19.40      1.54 o 
   2   3  11        1.51        0.64      1.03 o 
   3   3  11        1.01        0.17      1.06 o 
   4   3  11        0.00       -0.74      1.16 o 
  -8   4  11        1.79        4.58      1.27 o 
  -7   4  11       10.95       18.94      1.66 o 
  -6   4  11        4.46        4.24      0.89 o 
  -5   4  11        1.79        2.07      0.80 o 
  -4   4  11        6.61        6.29      1.03 o 
  -3   4  11        0.00       -0.32      0.69 o 
  -2   4  11        3.19        3.14      1.05 o 
  -1   4  11        0.23        0.59      0.66 o 
   0   4  11        5.30        4.56      1.04 o 
   1   4  11        4.93        4.14      1.03 o 
   2   4  11        0.22        0.42      1.00 o 
   3   4  11        1.68        1.77      2.42 o 
   4   4  11        0.55        0.05      2.05 o 
  -8   5  11        0.00        1.45      2.35 o 
  -7   5  11        0.29        2.00      2.16 o 
  -6   5  11        3.20        2.57      1.02 o 
  -5   5  11        0.86        1.12      0.83 o 
  -4   5  11        1.85        1.18      0.83 o 
  -3   5  11        0.41        0.12      0.76 o 
  -2   5  11        0.00        0.04      0.68 o 
  -1   5  11        0.71        0.09      0.96 o 
   0   5  11        0.12        1.45      0.88 o 
   1   5  11        1.73        2.43      1.29 o 
   2   5  11        1.54       -0.27      1.14 o 
   3   5  11        3.21        4.92      2.13 o 
  -7   6  11        0.00        0.59      1.12 o 
  -6   6  11        0.36        1.38      0.88 o 
  -5   6  11        0.77        0.47      0.80 o 
  -4   6  11        3.45        3.34      1.02 o 
  -3   6  11        0.60        1.35      0.85 o 
  -2   6  11       11.38       10.89      1.43 o 
  -1   6  11       29.09       29.54      1.95 o 
   0   6  11       11.06       12.27      1.47 o 
   1   6  11       11.24       15.07      2.00 o 
   2   6  11       14.45       11.94      2.33 o 
   3   6  11        0.02        3.75      2.34 o 
  -7   7  11        0.44        0.79      1.26 o 
  -6   7  11        1.73        0.65      0.91 o 
  -5   7  11        5.74        3.06      2.47 o 
  -4   7  11       14.17       17.83      2.01 o 
  -3   7  11        1.11        2.86      1.21 o 
  -2   7  11        1.25       -0.41      1.02 o 
  -1   7  11        2.31        2.25      1.08 o 
   0   7  11        1.48        0.29      0.97 o 
   1   7  11        0.07        0.79      1.67 o 
   2   7  11        0.00       -1.06      2.13 o 
  -6   8  11        0.09        2.43      1.35 o 
  -5   8  11        0.48       -0.62      1.59 o 
  -4   8  11        0.91       -0.40      1.33 o 
  -3   8  11        5.39        4.91      1.86 o 
  -2   8  11       37.15       48.04      3.57 o 
  -1   8  11       15.52       18.42      2.63 o 
   0   8  11        0.05        0.05      2.25 o 
   1   8  11        0.03        1.69      2.63 o 
  -4   9  11        0.18        1.18      2.23 o 
  -3   9  11        0.03        2.66      2.28 o 
  -2   9  11        0.17       -0.29      2.10 o 
  -1   9  11        0.72       -2.08      2.08 o 
  -3 -11  12        3.11        1.46      2.69 o 
  -2 -11  12        1.14        1.41      2.66 o 
  -1 -11  12        0.54        1.58      1.72 o 
   0 -11  12        1.55        1.94      2.41 o 
   1 -11  12        0.35        1.38      2.20 o 
   2 -11  12        2.66        8.58      3.30 o 
  -4 -10  12       30.86       37.16      5.21 o 
  -3 -10  12        0.80        2.59      1.47 o 
  -2 -10  12        2.73        5.31      1.77 o 
  -1 -10  12        0.82        0.91      1.07 o 
   0 -10  12        2.71        3.36      1.24 o 
   1 -10  12        0.17       -0.91      1.56 o 
   2 -10  12        2.09        3.55      1.95 o 
   3 -10  12        8.52       10.81      3.31 o 
  -5  -9  12        1.05       -0.99      1.97 o 
  -4  -9  12        5.60        4.88      2.63 o 
  -3  -9  12        4.26        4.24      1.31 o 
  -2  -9  12        0.07       -0.05      0.95 o 
  -1  -9  12        0.80        0.33      1.02 o 
   0  -9  12        2.31        2.06      1.14 o 
   1  -9  12       33.64       42.15      2.87 o 
   2  -9  12        2.28        2.40      1.30 o 
   3  -9  12        5.25        7.52      2.78 o 
   4  -9  12        2.06        0.05      2.03 o 
  -6  -8  12       28.24       30.81      4.25 o 
  -5  -8  12       51.07       61.94      5.79 o 
  -4  -8  12        0.03       -0.90      0.94 o 
  -3  -8  12        0.06       -0.14      0.89 o 
  -2  -8  12       29.14       37.03      2.01 o 
  -1  -8  12        3.07        3.39      0.98 o 
   0  -8  12        0.01       -0.75      0.75 o 
   1  -8  12        6.26        6.55      2.97 o 
   2  -8  12        2.72        2.37      1.18 o 
   3  -8  12        0.10       -0.77      3.19 o 
   4  -8  12        1.71        4.87      2.08 o 
  -6  -7  12        5.89        6.70      2.08 o 
  -5  -7  12       14.59       17.66      2.01 o 
  -4  -7  12        0.55        0.33      0.97 o 
  -3  -7  12        3.12        3.66      1.41 o 
  -2  -7  12        6.32        4.96      1.34 o 
  -1  -7  12        1.81        1.29      0.85 o 
   0  -7  12        0.29       -0.20      0.83 o 
   1  -7  12        0.90        2.06      1.66 o 
   2  -7  12        2.71        3.29      1.92 o 
   3  -7  12        6.23        5.92      1.71 o 
   4  -7  12       11.56        8.92      3.29 o 
   5  -7  12        0.55       -0.39      1.26 o 
  -7  -6  12        0.21       -1.11      1.11 o 
  -6  -6  12        1.67        1.70      1.37 o 
  -5  -6  12        3.47        3.35      1.23 o 
  -4  -6  12        5.84        7.78      1.27 o 
  -3  -6  12       37.97       36.63      2.12 o 
  -2  -6  12       19.35       23.27      1.59 o 
  -1  -6  12       16.30       12.05      1.25 o 
   0  -6  12       73.21       71.87      2.71 o 
   1  -6  12       12.36       11.77      1.47 o 
   2  -6  12        0.11        0.19      1.10 o 
   3  -6  12        5.53        5.43      1.73 o 
   4  -6  12       14.59       12.71      2.04 o 
   5  -6  12        5.42        7.53      2.13 o 
  -7  -5  12        1.05        0.33      1.31 o 
  -6  -5  12        6.19        6.98      1.37 o 
  -5  -5  12       26.19       27.27      3.41 o 
  -4  -5  12        2.94        2.62      0.97 o 
  -3  -5  12        1.62        1.52      0.74 o 
  -2  -5  12        1.02       -0.61      0.61 o 
  -1  -5  12        5.22        4.17      0.84 o 
   0  -5  12       41.62       34.11      1.69 o 
   1  -5  12        9.21       12.29      1.37 o 
   2  -5  12        2.32       -1.37      1.49 o 
   3  -5  12        1.73        0.63      1.95 o 
   4  -5  12        0.48        2.21      1.37 o 
   5  -5  12        5.25        8.73      2.29 o 
  -8  -4  12        0.05        0.35      1.18 o 
  -7  -4  12        0.43        2.70      1.25 o 
  -6  -4  12        0.73        1.71      1.03 o 
  -5  -4  12        0.03        0.39      0.69 o 
  -4  -4  12       10.81       10.19      1.28 o 
  -3  -4  12       17.05       19.40      1.38 o 
  -2  -4  12        0.30        1.03      0.64 o 
  -1  -4  12        3.31        2.49      0.73 o 
   0  -4  12        0.00       -0.58      0.58 o 
   1  -4  12        3.31        3.21      0.94 o 
   2  -4  12        3.74        2.84      1.44 o 
   3  -4  12        6.00        5.83      1.40 o 
   4  -4  12        6.79        6.75      1.68 o 
   5  -4  12        0.04        0.87      1.28 o 
  -8  -3  12        1.87        1.71      1.24 o 
  -7  -3  12        0.74        0.20      0.75 o 
  -6  -3  12        1.52        1.38      0.83 o 
  -5  -3  12        2.94        1.39      0.86 o 
  -4  -3  12       12.52       12.69      1.33 o 
  -3  -3  12        2.71        2.41      0.74 o 
  -2  -3  12        5.48        5.07      0.85 o 
  -1  -3  12        7.03        5.84      0.86 o 
   0  -3  12        5.23        3.42      0.79 o 
   1  -3  12        0.66        0.44      0.76 o 
   2  -3  12        4.81        2.73      1.37 o 
   3  -3  12        0.19        0.52      1.08 o 
   4  -3  12        0.51        4.29      1.37 o 
   5  -3  12        1.18        1.05      1.32 o 
  -8  -2  12        0.03        1.06      1.09 o 
  -7  -2  12        0.28        1.20      0.81 o 
  -6  -2  12        0.53        0.74      0.66 o 
  -5  -2  12        0.48        1.72      0.97 o 
  -4  -2  12        5.64        6.61      1.06 o 
  -3  -2  12        7.09        8.53      0.98 o 
  -2  -2  12       14.39       16.28      1.22 o 
  -1  -2  12        4.19        4.74      0.78 o 
   0  -2  12       12.03       12.61      1.13 o 
   1  -2  12        5.62        4.88      1.17 o 
   2  -2  12        5.16        4.56      1.20 o 
   3  -2  12        1.16        0.16      1.08 o 
   4  -2  12       14.53       19.14      2.59 o 
  -8  -1  12        0.08        0.41      1.12 o 
  -7  -1  12        0.03        0.32      0.61 o 
  -6  -1  12        0.32        0.09      0.63 o 
  -5  -1  12        0.34        1.04      0.65 o 
  -4  -1  12       32.82       38.09      1.88 o 
  -3  -1  12        1.20        1.06      0.64 o 
  -2  -1  12       37.26       36.93      1.63 o 
  -1  -1  12        0.21        0.28      0.57 o 
   0  -1  12        1.76        0.62      0.61 o 
   1  -1  12       13.73       15.22      1.39 o 
   2  -1  12        0.00        0.09      0.95 o 
   3  -1  12       15.72       17.64      1.95 o 
   4  -1  12        7.05       10.28      1.92 o 
   5  -1  12        0.10       -0.62      1.28 o 
  -8   0  12        0.09        0.77      1.37 o 
  -7   0  12        0.45        1.43      0.70 o 
  -6   0  12       14.42       14.43      1.34 o 
  -5   0  12        2.77        3.41      0.89 o 
  -4   0  12       53.84       57.08      3.24 o 
  -3   0  12       60.20       61.87      2.02 o 
  -2   0  12        1.84        3.32      1.11 o 
  -1   0  12       39.43       38.75      1.99 o 
   0   0  12        2.23        1.90      0.68 o 
   1   0  12        0.00        0.35      0.78 o 
   2   0  12        0.01       -0.60      1.04 o 
   3   0  12       48.12       48.73      2.77 o 
   4   0  12       33.14       32.57      2.98 o 
   5   0  12        3.35        0.59      1.49 o 
  -8   1  12        0.25        0.64      0.97 o 
  -7   1  12        2.66        1.63      1.06 o 
  -6   1  12        1.93        2.43      0.78 o 
  -5   1  12        0.47        0.77      0.73 o 
  -4   1  12       65.25       73.79      2.52 o 
  -3   1  12       41.48       38.93      1.71 o 
  -2   1  12        1.53        1.89      0.70 o 
  -1   1  12        6.63        5.50      1.32 o 
   0   1  12       16.12       20.63      1.38 o 
   1   1  12       55.17       58.19      2.50 o 
   2   1  12        2.35        0.94      1.09 o 
   3   1  12        0.00       -0.44      1.15 o 
   4   1  12        1.07        1.16      1.32 o 
  -8   2  12        5.86        7.02      1.42 o 
  -7   2  12       10.26        9.54      1.32 o 
  -6   2  12        4.20        3.22      0.91 o 
  -5   2  12       10.51       10.15      1.36 o 
  -4   2  12       35.77       34.53      1.85 o 
  -3   2  12        0.51       -0.65      0.65 o 
  -2   2  12        0.01       -0.26      0.60 o 
  -1   2  12       17.62       16.26      1.28 o 
   0   2  12        1.64        1.35      0.73 o 
   1   2  12       18.31       18.48      1.70 o 
   2   2  12       26.24       25.19      2.21 o 
   3   2  12        1.79        1.56      1.58 o 
   4   2  12        3.16        1.44      2.22 o 
  -8   3  12        0.00        0.39      0.96 o 
  -7   3  12        0.01        1.15      0.99 o 
  -6   3  12        0.16        0.41      1.08 o 
  -5   3  12       12.50        9.29      1.36 o 
  -4   3  12       21.06       24.43      2.19 o 
  -3   3  12        6.12        6.65      1.10 o 
  -2   3  12        1.45        2.82      0.79 o 
  -1   3  12        5.06        5.65      0.95 o 
   0   3  12        8.12        7.53      1.21 o 
   1   3  12        1.68        0.79      1.26 o 
   2   3  12        2.08        2.70      1.28 o 
   3   3  12        0.58        0.59      1.31 o 
   4   3  12        6.12        5.68      2.35 o 
  -8   4  12        2.37        1.79      1.41 o 
  -7   4  12        2.96        1.62      1.05 o 
  -6   4  12        0.06        0.35      0.87 o 
  -5   4  12        0.37        1.01      0.90 o 
  -4   4  12        1.53        0.54      0.80 o 
  -3   4  12        2.14        2.05      0.88 o 
  -2   4  12        0.37        0.39      0.67 o 
  -1   4  12       17.92       20.95      1.50 o 
   0   4  12        2.56        1.10      0.96 o 
   1   4  12        0.94        0.60      1.15 o 
   2   4  12        0.10        1.03      1.17 o 
   3   4  12        0.29       -1.18      1.84 o 
  -7   5  12        0.24        0.39      1.08 o 
  -6   5  12        0.00        0.62      1.22 o 
  -5   5  12        0.67        1.39      1.05 o 
  -4   5  12        1.76        2.34      0.97 o 
  -3   5  12        0.65        0.14      0.87 o 
  -2   5  12        9.80        9.17      1.20 o 
  -1   5  12        8.34        7.31      1.27 o 
   0   5  12        0.00        1.71      1.00 o 
   1   5  12        0.11        0.33      1.21 o 
   2   5  12        1.61        0.09      2.92 o 
  -7   6  12        0.44       -0.29      1.02 o 
  -6   6  12        0.14        0.27      2.32 o 
  -5   6  12        0.94       -0.14      1.07 o 
  -4   6  12        1.50        1.33      0.99 o 
  -3   6  12        7.75        6.75      1.42 o 
  -2   6  12        0.61        2.06      1.18 o 
  -1   6  12        0.45        0.43      0.99 o 
   0   6  12        2.91        2.64      1.14 o 
   1   6  12        0.31       -0.10      2.62 o 
   2   6  12        2.52        3.77      2.73 o 
  -6   7  12        0.50        0.39      1.21 o 
  -5   7  12        0.84        1.56      1.85 o 
  -4   7  12        0.57        3.55      1.70 o 
  -3   7  12        0.38        1.01      1.49 o 
  -2   7  12        3.41        4.96      1.85 o 
  -1   7  12        2.97        3.93      1.78 o 
   0   7  12        0.48       -0.80      2.14 o 
   1   7  12        2.59        2.49      2.60 o 
  -4   8  12        0.31        0.26      1.75 o 
  -3   8  12        6.06        4.51      2.51 o 
  -2   8  12        2.77        3.83      2.40 o 
  -1   8  12        0.17       -1.02      2.22 o 
  -3 -10  13        3.01        6.64      3.13 o 
  -2 -10  13        2.84        2.66      2.40 o 
  -1 -10  13        0.96        1.42      2.44 o 
   0 -10  13        0.76       -0.85      2.02 o 
   1 -10  13        0.40       -0.17      2.08 o 
   2 -10  13        0.31        2.70      2.63 o 
  -4  -9  13        8.18        7.25      2.22 o 
  -3  -9  13        4.95        4.59      1.70 o 
  -2  -9  13        7.13       10.02      1.90 o 
  -1  -9  13        9.30        9.26      2.21 o 
   0  -9  13        4.48        6.67      1.60 o 
   1  -9  13        9.76       13.33      4.18 o 
   2  -9  13        3.65        3.67      1.95 o 
   3  -9  13        0.33        2.08      2.05 o 
  -5  -8  13       27.98       27.17      4.40 o 
  -4  -8  13        0.24        0.80      1.52 o 
  -3  -8  13        1.19        3.23      1.22 o 
  -2  -8  13        1.46        1.74      1.00 o 
  -1  -8  13        0.00        0.03      1.06 o 
   0  -8  13        8.05        6.22      1.60 o 
   1  -8  13        0.00        0.33      1.24 o 
   2  -8  13       20.70       23.36      2.70 o 
   3  -8  13        0.04       -1.64      1.64 o 
  -6  -7  13        0.21        1.52      1.96 o 
  -5  -7  13       13.27       17.82      2.55 o 
  -4  -7  13        2.21        2.45      1.09 o 
  -3  -7  13        2.45        1.54      1.08 o 
  -2  -7  13        0.10        0.19      0.85 o 
  -1  -7  13        2.21        1.84      0.89 o 
   0  -7  13       16.79       19.63      1.89 o 
   1  -7  13        0.04        0.47      1.12 o 
   2  -7  13        6.84        5.45      1.93 o 
   3  -7  13       10.97       14.22      2.35 o 
   4  -7  13       41.27       49.87      5.35 o 
  -6  -6  13       47.58       54.41      3.50 o 
  -5  -6  13       16.48       18.02      2.06 o 
  -4  -6  13        1.47        3.07      1.06 o 
  -3  -6  13       10.56        9.72      1.45 o 
  -2  -6  13        0.25       -0.43      0.96 o 
  -1  -6  13        6.93        7.03      1.31 o 
   0  -6  13       19.46       20.91      1.80 o 
   1  -6  13       29.34       30.94      3.72 o 
   2  -6  13        0.10       -0.13      1.18 o 
   3  -6  13        0.27        1.41      1.30 o 
   4  -6  13        5.43       11.72      2.96 o 
  -7  -5  13        3.40        5.69      1.82 o 
  -6  -5  13       10.45        7.59      1.67 o 
  -5  -5  13        1.11       -0.34      1.92 o 
  -4  -5  13       12.03       12.71      2.14 o 
  -3  -5  13        5.94        5.97      1.18 o 
  -2  -5  13        1.17        1.86      0.79 o 
  -1  -5  13        8.38        9.04      1.15 o 
   0  -5  13        3.26        4.62      1.10 o 
   1  -5  13        3.71        3.99      1.34 o 
   2  -5  13       11.72        9.44      1.71 o 
   3  -5  13       15.14       16.47      2.39 o 
   4  -5  13        0.18       -0.21      1.12 o 
  -7  -4  13        1.12        3.63      1.56 o 
  -6  -4  13        0.00        0.35      0.94 o 
  -5  -4  13        2.40        3.92      1.22 o 
  -4  -4  13       16.44       18.35      1.99 o 
  -3  -4  13        5.94        4.61      1.09 o 
  -2  -4  13        8.59        8.33      1.11 o 
  -1  -4  13       23.99       23.76      1.56 o 
   0  -4  13        0.72        0.50      0.79 o 
   1  -4  13        1.70        2.09      1.18 o 
   2  -4  13        0.34       -1.02      1.02 o 
   3  -4  13        3.81        4.68      1.67 o 
   4  -4  13       12.26       15.39      4.43 o 
  -7  -3  13        0.02        0.15      1.15 o 
  -6  -3  13        2.40        3.71      1.04 o 
  -5  -3  13        0.06       -0.25      0.88 o 
  -4  -3  13        0.03       -0.10      0.75 o 
  -3  -3  13       15.62       14.01      1.47 o 
  -2  -3  13        7.94        7.33      1.02 o 
  -1  -3  13        0.08        0.24      0.70 o 
   0  -3  13        0.25       -0.05      0.82 o 
   1  -3  13        0.00        1.60      0.88 o 
   2  -3  13        0.55        0.70      1.12 o 
   3  -3  13        1.53       -0.57      1.51 o 
   4  -3  13        2.48        4.29      3.38 o 
  -8  -2  13        0.73        0.57      1.11 o 
  -7  -2  13        1.13        2.92      1.21 o 
  -6  -2  13        4.10        1.71      1.01 o 
  -5  -2  13        2.09        2.80      0.96 o 
  -4  -2  13        2.37        1.78      0.83 o 
  -3  -2  13        0.01        0.29      0.62 o 
  -2  -2  13        0.10        0.92      0.68 o 
  -1  -2  13        6.18        5.95      1.14 o 
   0  -2  13       28.86       30.76      1.88 o 
   1  -2  13       12.34       11.96      1.41 o 
   2  -2  13        1.69        2.31      1.28 o 
   3  -2  13       16.84       17.30      2.38 o 
   4  -2  13        1.38        3.71      1.97 o 
  -8  -1  13        0.15        0.90      1.27 o 
  -7  -1  13        0.09       -0.09      0.94 o 
  -6  -1  13        0.44       -0.05      0.72 o 
  -5  -1  13        0.04       -0.20      0.89 o 
  -4  -1  13        0.40       -0.66      0.67 o 
  -3  -1  13        3.29        2.84      0.74 o 
  -2  -1  13        7.65        5.89      0.94 o 
  -1  -1  13       10.87       11.68      1.23 o 
   0  -1  13        7.56        7.96      1.25 o 
   1  -1  13        0.38        0.74      0.92 o 
   2  -1  13        2.76        0.67      1.12 o 
   3  -1  13        1.45        2.42      1.49 o 
   4  -1  13       10.14        8.75      2.70 o 
  -8   0  13        0.00        0.28      1.74 o 
  -7   0  13        1.00        1.79      1.14 o 
  -6   0  13        0.52        0.47      1.55 o 
  -5   0  13        0.35        1.06      0.82 o 
  -4   0  13        9.67       10.29      1.26 o 
  -3   0  13       20.20       21.12      1.60 o 
  -2   0  13        0.00       -0.33      0.63 o 
  -1   0  13       10.97        8.29      1.06 o 
   0   0  13        0.27        0.29      0.78 o 
   1   0  13        3.60        2.86      1.26 o 
   2   0  13        7.19        5.47      1.45 o 
   3   0  13       13.86       14.86      2.73 o 
   4   0  13        7.41        2.57      2.37 o 
  -8   1  13        0.60        1.22      3.01 o 
  -7   1  13        0.89        4.83      1.55 o 
  -6   1  13        1.84        4.71      1.14 o 
  -5   1  13       20.97       20.29      1.84 o 
  -4   1  13       26.43       28.45      1.82 o 
  -3   1  13        0.45        1.86      0.86 o 
  -2   1  13        3.63        3.16      0.87 o 
  -1   1  13        0.11       -0.04      0.72 o 
   0   1  13       12.02       13.44      1.48 o 
   1   1  13        1.84        1.23      1.32 o 
   2   1  13       84.64       92.75      3.79 o 
   3   1  13       11.07        7.77      1.88 o 
   4   1  13        2.01        2.38      2.08 o 
  -8   2  13        1.14        0.48      2.93 o 
  -7   2  13        2.85        3.61      1.31 o 
  -6   2  13        0.83        0.39      0.84 o 
  -5   2  13       17.34       19.91      1.86 o 
  -4   2  13        8.60        8.59      1.27 o 
  -3   2  13        9.54       11.83      2.06 o 
  -2   2  13       10.20       10.25      1.25 o 
  -1   2  13        1.10        0.45      0.73 o 
   0   2  13        0.68        0.15      0.93 o 
   1   2  13        2.10        1.93      1.29 o 
   2   2  13        6.67        9.88      2.05 o 
   3   2  13        9.54        9.92      3.04 o 
  -7   3  13        0.09       -0.96      1.05 o 
  -6   3  13        0.04       -0.37      1.48 o 
  -5   3  13       12.22       13.30      1.64 o 
  -4   3  13       21.62       22.69      1.76 o 
  -3   3  13        1.07        1.84      0.94 o 
  -2   3  13        0.23       -0.04      0.86 o 
  -1   3  13        8.23       12.17      1.27 o 
   0   3  13        4.79        6.14      1.22 o 
   1   3  13        0.01        0.19      1.22 o 
   2   3  13        0.29        1.76      1.58 o 
   3   3  13        0.51       -1.31      1.76 o 
  -7   4  13        0.01        1.32      1.43 o 
  -6   4  13        2.10        3.61      1.30 o 
  -5   4  13        2.78        0.80      1.20 o 
  -4   4  13        0.35        1.80      0.96 o 
  -3   4  13        0.10       -0.53      1.08 o 
  -2   4  13       16.41       16.90      1.48 o 
  -1   4  13       15.96       15.01      1.63 o 
   0   4  13        0.62        1.34      1.04 o 
   1   4  13        1.76        2.01      1.51 o 
   2   4  13        1.59        2.79      1.87 o 
  -6   5  13        3.41        2.03      1.10 o 
  -5   5  13       15.67       15.13      2.15 o 
  -4   5  13        4.30        2.96      1.10 o 
  -3   5  13        0.07        0.91      0.97 o 
  -2   5  13        0.29        0.97      1.04 o 
  -1   5  13        1.49        1.79      1.04 o 
   0   5  13        4.79        3.70      1.92 o 
   1   5  13        7.09        5.95      2.99 o 
  -6   6  13        0.01       -0.65      1.25 o 
  -5   6  13        0.02        0.03      1.85 o 
  -4   6  13        0.39        0.88      1.47 o 
  -3   6  13        1.41        2.78      1.63 o 
  -2   6  13        4.37        4.18      1.87 o 
  -1   6  13        0.60        1.35      2.02 o 
   0   6  13        0.03        1.55      2.44 o 
  -4   7  13        0.11        1.40      2.05 o 
  -3   7  13        0.22        0.73      1.91 o 
  -2   7  13        0.09        2.67      2.17 o 
  -1   7  13        1.13       -0.94      2.05 o 
  -1 -10  14        0.01       -0.23      3.60 o 
  -3  -9  14        0.49        0.59      2.43 o 
  -2  -9  14        0.63        3.49      2.26 o 
  -1  -9  14        0.09       -1.47      1.47 o 
   0  -9  14        1.65        5.65      2.70 o 
   1  -9  14        0.85        3.25      2.57 o 
  -4  -8  14        6.23       -0.70      2.10 o 
  -3  -8  14        6.36        4.93      1.57 o 
  -2  -8  14        8.22        6.91      2.90 o 
  -1  -8  14        0.06       -0.38      1.11 o 
   0  -8  14        1.60        1.80      1.68 o 
   1  -8  14        0.00       -0.26      1.74 o 
   2  -8  14        4.79        6.86      2.25 o 
  -5  -7  14        1.32        4.01      2.26 o 
  -4  -7  14        1.12        3.35      1.31 o 
  -3  -7  14        4.18        5.03      1.36 o 
  -2  -7  14        2.67        2.14      1.00 o 
  -1  -7  14        0.17        0.38      1.07 o 
   0  -7  14        8.58       11.27      1.90 o 
   1  -7  14       19.35       22.36      3.61 o 
   2  -7  14        0.04        1.34      3.32 o 
   3  -7  14        0.70        0.24      2.37 o 
  -6  -6  14       42.88       53.62      5.19 o 
  -5  -6  14        0.03       -1.04      3.02 o 
  -4  -6  14        9.98        8.95      1.48 o 
  -3  -6  14        2.33        1.47      1.09 o 
  -2  -6  14        0.17       -0.80      0.80 o 
  -1  -6  14        1.30        2.71      1.14 o 
   0  -6  14        8.45        9.77      1.80 o 
   1  -6  14       13.04       16.49      2.12 o 
   2  -6  14        2.57        4.48      1.92 o 
   3  -6  14       31.07       37.11      4.77 o 
  -6  -5  14        0.55        2.86      1.41 o 
  -5  -5  14        0.15        0.66      1.04 o 
  -4  -5  14        1.14        1.85      0.94 o 
  -3  -5  14        0.01       -0.94      0.94 o 
  -2  -5  14        1.10        2.34      0.92 o 
  -1  -5  14       24.07       26.64      1.99 o 
   0  -5  14       10.38        8.64      2.07 o 
   1  -5  14        0.98        2.26      1.33 o 
   2  -5  14        9.60        9.65      2.23 o 
   3  -5  14       36.88       35.05      4.59 o 
  -7  -4  14       21.48       22.32      3.45 o 
  -6  -4  14        2.79        0.27      1.24 o 
  -5  -4  14        0.01       -0.96      0.96 o 
  -4  -4  14        0.67        1.80      1.04 o 
  -3  -4  14        1.02        0.30      1.06 o 
  -2  -4  14        0.01       -0.04      1.05 o 
  -1  -4  14        5.02        3.63      1.61 o 
   0  -4  14        6.78        5.85      1.27 o 
   1  -4  14        6.00        5.48      1.46 o 
   2  -4  14        2.32        2.80      1.53 o 
   3  -4  14       12.15       14.73      3.31 o 
  -7  -3  14        2.42        1.15      1.28 o 
  -6  -3  14        2.03        1.83      1.12 o 
  -5  -3  14        1.69        0.56      1.10 o 
  -4  -3  14        1.42        0.33      0.87 o 
  -3  -3  14        0.04        0.08      0.87 o 
  -2  -3  14        0.05        0.07      0.82 o 
  -1  -3  14        2.61        1.66      0.82 o 
   0  -3  14        0.15        1.15      0.93 o 
   1  -3  14        2.30        1.70      1.21 o 
   2  -3  14        3.44        3.34      1.38 o 
   3  -3  14        2.53        2.69      2.23 o 
  -7  -2  14        0.01        2.17      1.41 o 
  -6  -2  14        2.72        1.50      1.18 o 
  -5  -2  14       21.88       20.82      2.43 o 
  -4  -2  14       11.67       10.48      1.38 o 
  -3  -2  14        0.82        1.61      0.97 o 
  -2  -2  14       18.51       18.93      1.78 o 
  -1  -2  14        2.64        3.11      0.89 o 
   0  -2  14        6.53        5.38      1.15 o 
   1  -2  14        2.60        2.44      1.26 o 
   2  -2  14        8.05        7.79      1.60 o 
   3  -2  14       19.06       19.92      3.86 o 
  -7  -1  14        0.69        0.65      1.29 o 
  -6  -1  14        0.03        1.80      1.15 o 
  -5  -1  14        1.69        2.38      1.11 o 
  -4  -1  14        0.22        2.03      0.94 o 
  -3  -1  14        0.20       -0.28      0.79 o 
  -2  -1  14        0.09        0.45      0.77 o 
  -1  -1  14        3.82        3.37      0.87 o 
   0  -1  14        1.52        2.62      0.99 o 
   1  -1  14        0.35        0.76      1.19 o 
   2  -1  14        1.49        0.47      1.19 o 
   3  -1  14        0.22        2.84      2.32 o 
  -7   0  14        0.11        0.87      1.28 o 
  -6   0  14        0.80       -1.19      1.38 o 
  -5   0  14        0.76        1.85      1.40 o 
  -4   0  14        5.83        4.96      1.10 o 
  -3   0  14        7.91        7.46      1.31 o 
  -2   0  14        1.53        1.08      0.85 o 
  -1   0  14        6.00        6.94      1.25 o 
   0   0  14        0.85       -0.12      0.95 o 
   1   0  14        6.22        5.42      1.50 o 
   2   0  14        0.57        1.84      1.34 o 
   3   0  14        1.40        1.35      2.10 o 
  -7   1  14        0.00        0.20      1.28 o 
  -6   1  14        0.05        2.95      1.14 o 
  -5   1  14        2.88        2.01      1.12 o 
  -4   1  14        0.51       -0.99      1.11 o 
  -3   1  14       29.59       32.52      2.07 o 
  -2   1  14       12.12       13.54      1.35 o 
  -1   1  14        1.25        0.54      1.05 o 
   0   1  14        0.05        0.46      0.98 o 
   1   1  14        4.10        3.23      1.38 o 
   2   1  14        0.94        2.35      1.89 o 
   3   1  14        0.27       -0.05      1.79 o 
  -7   2  14        0.33        2.49      1.62 o 
  -6   2  14        0.04        4.48      1.52 o 
  -5   2  14        1.41        1.24      1.16 o 
  -4   2  14        4.94        3.36      1.67 o 
  -3   2  14        0.43       -0.15      0.91 o 
  -2   2  14        1.59        1.49      0.96 o 
  -1   2  14        0.18        1.09      0.99 o 
   0   2  14        1.38        1.51      0.97 o 
   1   2  14        0.12       -0.45      1.40 o 
   2   2  14        4.17        6.86      2.08 o 
  -6   3  14        8.19        9.90      3.74 o 
  -5   3  14        1.43        1.71      1.42 o 
  -4   3  14        1.55       -0.89      0.89 o 
  -3   3  14        3.44        4.05      1.15 o 
  -2   3  14        0.08        1.01      0.88 o 
  -1   3  14        0.01        0.06      0.90 o 
   0   3  14        1.28        0.87      1.25 o 
   1   3  14       17.99       17.28      2.67 o 
   2   3  14        2.92        1.49      2.48 o 
  -6   4  14        3.07        3.33      1.76 o 
  -5   4  14       11.09       12.80      2.90 o 
  -4   4  14        0.50        0.06      0.98 o 
  -3   4  14        0.88        1.12      1.18 o 
  -2   4  14        0.00       -0.21      0.98 o 
  -1   4  14        0.39        0.05      1.61 o 
   0   4  14        0.98        1.55      2.11 o 
   1   4  14       17.22       21.24      4.18 o 
  -5   5  14        2.56        5.00      2.26 o 
  -4   5  14        0.64        1.67      1.52 o 
  -3   5  14        0.86        1.20      1.34 o 
  -2   5  14        0.32        2.57      2.11 o 
  -1   5  14        0.74        2.83      1.66 o 
   0   5  14        0.20       -1.81      2.20 o 
  -4   6  14        0.24        1.28      2.14 o 
  -3   6  14        0.32        1.46      1.88 o 
  -2   6  14        1.45        0.74      2.08 o 
  -3  -8  15        0.37       -0.82      1.94 o 
  -2  -8  15        0.09        2.14      2.23 o 
  -1  -8  15        4.21        4.93      1.92 o 
   0  -8  15        7.14       10.01      3.22 o 
   1  -8  15        3.01        1.18      2.25 o 
  -4  -7  15        0.45       -1.87      1.87 o 
  -3  -7  15        1.52        5.96      2.85 o 
  -2  -7  15        0.00       -1.66      1.66 o 
  -1  -7  15        6.67       11.31      2.29 o 
   0  -7  15       21.26       23.72      4.27 o 
   1  -7  15        6.10        5.54      2.49 o 
  -5  -6  15        0.04        3.37      2.22 o 
  -4  -6  15        4.94        0.88      1.63 o 
  -3  -6  15        2.68        1.68      1.29 o 
  -2  -6  15        0.01       -1.30      1.30 o 
  -1  -6  15        2.73       -0.80      1.04 o 
   0  -6  15        5.95        2.90      1.93 o 
   1  -6  15        0.88        0.26      2.96 o 
   2  -6  15        0.35       -2.00      2.14 o 
  -5  -5  15        5.17        4.65      2.28 o 
  -4  -5  15        0.01        0.09      1.74 o 
  -3  -5  15        1.07        1.02      1.02 o 
  -2  -5  15        1.92        2.36      1.03 o 
  -1  -5  15       22.04       23.94      2.30 o 
   0  -5  15       16.05       23.65      2.42 o 
   1  -5  15        2.54       -1.15      1.53 o 
   2  -5  15        4.91        4.79      2.22 o 
  -6  -4  15        0.41        0.18      1.67 o 
  -5  -4  15        2.45       -1.58      1.58 o 
  -4  -4  15        4.38        3.93      1.89 o 
  -3  -4  15        2.46        1.29      1.09 o 
  -2  -4  15        8.73        8.80      1.30 o 
  -1  -4  15        0.05       -0.96      0.96 o 
   0  -4  15        8.86       13.02      1.66 o 
   1  -4  15        2.09        3.27      1.73 o 
   2  -4  15       13.96       18.09      3.60 o 
  -6  -3  15        0.01        0.73      1.52 o 
  -5  -3  15        3.29        3.48      1.50 o 
  -4  -3  15        1.31       -0.21      0.93 o 
  -3  -3  15        4.47        4.12      1.12 o 
  -2  -3  15        8.23        9.03      1.26 o 
  -1  -3  15        0.09       -0.86      0.95 o 
   0  -3  15        0.55        0.81      1.06 o 
   1  -3  15        9.03       10.39      2.31 o 
   2  -3  15       36.90       48.52      7.65 o 
  -6  -2  15        1.10        1.81      1.59 o 
  -5  -2  15        0.54       -0.18      1.18 o 
  -4  -2  15        0.03       -0.52      0.92 o 
  -3  -2  15        0.42        0.94      1.44 o 
  -2  -2  15        0.62        1.50      0.94 o 
  -1  -2  15       11.17       12.00      1.56 o 
   0  -2  15        0.03       -0.01      1.03 o 
   1  -2  15        1.76        0.62      1.55 o 
   2  -2  15        5.56        4.38      2.03 o 
  -6  -1  15        3.34        4.82      3.41 o 
  -5  -1  15        8.10        9.04      1.95 o 
  -4  -1  15        0.28        1.62      1.00 o 
  -3  -1  15        2.74        4.01      1.53 o 
  -2  -1  15        3.21        1.11      0.92 o 
  -1  -1  15        0.11        0.91      1.03 o 
   0  -1  15        8.78       10.23      2.07 o 
   1  -1  15       17.17       22.98      3.07 o 
   2  -1  15        6.04        4.60      2.15 o 
  -6   0  15        3.83        2.14      1.52 o 
  -5   0  15        0.50        1.65      3.14 o 
  -4   0  15        5.77        2.70      1.37 o 
  -3   0  15        1.66        0.72      0.98 o 
  -2   0  15        0.60        2.38      1.01 o 
  -1   0  15        1.17        1.37      1.05 o 
   0   0  15        0.01       -1.09      1.09 o 
   1   0  15        0.49        0.14      1.64 o 
   2   0  15        3.15        5.59      2.87 o 
  -6   1  15        0.12       -1.28      1.28 o 
  -5   1  15        1.21        2.97      1.59 o 
  -4   1  15        5.26        3.55      1.22 o 
  -3   1  15        0.11        0.75      0.92 o 
  -2   1  15        0.08        1.26      0.95 o 
  -1   1  15        1.12        1.50      1.13 o 
   0   1  15        0.58       -0.64      1.63 o 
   1   1  15        0.18       -0.55      2.07 o 
  -6   2  15        0.10       -1.25      1.25 o 
  -5   2  15        0.54        3.77      2.11 o 
  -4   2  15        0.00       -1.07      1.81 o 
  -3   2  15        0.62        1.19      1.15 o 
  -2   2  15        0.15       -0.21      1.22 o 
  -1   2  15        0.87        1.89      1.59 o 
   0   2  15        0.17        0.96      2.05 o 
   1   2  15        0.81       -1.91      1.91 o 
  -5   3  15        0.03        1.82      1.87 o 
  -4   3  15        2.02        1.12      1.50 o 
  -3   3  15        1.72        2.69      1.39 o 
  -2   3  15        0.31        2.46      2.14 o 
  -1   3  15        0.07       -0.43      1.59 o 
   0   3  15        0.01       -1.34      2.08 o 
  -4   4  15        0.65        1.52      2.08 o 
  -3   4  15        3.17        1.61      1.96 o 
  -2   4  15        0.30       -1.62      1.88 o 
  -1   4  15        0.31        1.29      3.06 o 
  -2  -7  16        2.26        4.27      2.60 o 
  -1  -7  16       12.94       12.81      2.57 o 
  -3  -6  16        0.05       -1.49      1.49 o 
  -2  -6  16        1.79       -1.21      1.90 o 
  -1  -6  16        0.30       -1.39      1.39 o 
   0  -6  16        0.01        3.04      2.51 o 
  -4  -5  16        0.10        0.80      1.84 o 
  -3  -5  16        2.92        0.66      1.42 o 
  -2  -5  16        5.09        4.83      2.32 o 
  -1  -5  16        7.66        9.69      2.09 o 
   0  -5  16        2.28        3.86      2.43 o 
   1  -5  16        3.36        3.98      2.46 o 
  -5  -4  16        1.29       -0.88      1.73 o 
  -4  -4  16        0.61       -0.82      3.42 o 
  -3  -4  16        2.25        1.31      1.56 o 
  -2  -4  16        8.05       10.52      2.95 o 
  -1  -4  16        0.09        0.54      2.89 o 
   0  -4  16        8.09        2.79      2.51 o 
   1  -4  16        0.08       -0.26      2.10 o 
  -5  -3  16        0.82       -1.09      1.58 o 
  -4  -3  16        1.26        1.94      1.58 o 
  -3  -3  16        2.06        1.95      1.34 o 
  -2  -3  16       12.70       14.18      2.48 o 
  -1  -3  16       18.35       22.47      3.02 o 
   0  -3  16        0.18        3.61      2.31 o 
   1  -3  16        0.91        3.77      2.52 o 
  -5  -2  16        0.48        1.50      1.73 o 
  -4  -2  16        0.32        2.43      1.51 o 
  -3  -2  16        5.73        7.65      2.06 o 
  -2  -2  16        0.23        1.07      1.91 o 
  -1  -2  16        5.15        6.14      1.82 o 
   0  -2  16        7.52       11.02      3.31 o 
   1  -2  16       25.62       33.77      5.00 o 
  -5  -1  16        0.01        3.51      1.91 o 
  -4  -1  16        0.85        2.34      1.73 o 
  -3  -1  16        0.39       -0.65      1.12 o 
  -2  -1  16        1.53        1.29      1.72 o 
  -1  -1  16        0.50        2.17      1.44 o 
   0  -1  16        5.59        6.36      2.89 o 
   1  -1  16        8.45       12.18      3.48 o 
  -5   0  16        0.36       -1.67      1.67 o 
  -4   0  16        2.86        2.58      1.82 o 
  -3   0  16        4.46        4.84      1.72 o 
  -2   0  16        1.69        0.65      2.00 o 
  -1   0  16        0.07       -1.29      2.86 o 
   0   0  16        3.37        1.82      2.66 o 
  -5   1  16        0.05        0.05      1.53 o 
  -4   1  16        0.04        0.47      1.60 o 
  -3   1  16        0.48       -0.73      1.44 o 
  -2   1  16        0.69        1.34      2.02 o 
  -1   1  16        3.02        3.91      1.79 o 
   0   1  16        5.42        5.74      2.95 o 
  -4   2  16        0.62        0.03      1.91 o 
  -3   2  16        0.01        0.35      2.14 o 
  -2   2  16        0.49       -1.49      1.84 o 
  -1   2  16        0.88        1.84      1.81 o 
  -2  -3  17        6.59        9.26      2.73 o 
  -3  -2  17        1.66        1.73      2.17 o 
  -2  -2  17        0.04        0.74      2.13 o 
                                                 
